# Supplementary material for: Genome-wide association study of seed protein, oil and amino acid contents in soybean from maturity groups I to IV
Source: Theor Appl Genet. 2019 Feb 26;132(6):1639–59. doi: 10.1007/s00122-019-03304-5 (PMC6531425; doi:10.1007/s00122-019-03304-5)
Supplement: Supplementary file 1 — Supplementary material 1 (XLSX 302 kb) [file 122_2019_3304_MOESM1_ESM.xlsx]

## Sheet: S1
Table S1 621 soybean plant introductions with associated geographical origin, maturity group, and assigned subgroup (USDA GRIN National Plant Germplasm System)
Accession	Province	Country of origin	Maturity group
FC031572-3	Unknown	China	III
PI054608-3	Liaoning	China	III
PI054618	Jilin	China	III
PI060279	Liaoning	China	II
PI062202	Hebei	China	III
PI068421	Heilongjiang	China	II
PI068430	Heilongjiang	China	II
PI068436	Heilongjiang	China	II
PI068448	Heilongjiang	China	II
PI068457	Heilongjiang	China	II
PI068475	Heilongjiang	China	II
PI068480	Northeast China	China	II
PI068481	Heilongjiang	China	II
PI068500	Heilongjiang	China	II
PI068535	Northeast China	China	III
PI068598	Heilongjiang	China	II
PI068609B	Heilongjiang	China	II
PI068627	Heilongjiang	China	II
PI068642	Heilongjiang	China	II
PI068644	Heilongjiang	China	IV
PI068666	Heilongjiang	China	II
PI068670-2	Heilongjiang	China	II
PI068671	Heilongjiang	China	II
PI068676	Northeast China	China	II
PI068680	Heilongjiang	China	II
PI068687	Heilongjiang	China	II
PI068692-2	Northeast China	China	III
PI068708	Northeast China	China	II
PI068709	Heilongjiang	China	II
PI068718	Heilongjiang	China	II
PI068748	Northeast China	China	II
PI068762	Heilongjiang	China	II
PI068763	Heilongjiang	China	II
PI068778	Heilongjiang	China	II
PI069501	Jilin	China	II
PI069507-1	Northeast China	China	IV
PI069512	Northeast China	China	II
PI070084	Jilin	China	II
PI070197	Jilin	China	II
PI070251	Heilongjiang	China	II
PI070456	Jilin	China	II
PI070469	Jilin	China	III
PI070476	Northeast China	China	II
PI070495	Heilongjiang	China	II
PI070500	Northeast China	China	III
PI072337	Liaoning	China	II
PI073583	Northeast China	China	II
PI073585	Northeast China	China	II
PI073780	Heilongjiang	China	II
PI079596	Heilongjiang	China	II
PI079746	Heilongjiang	China	II
PI079862-1	Northeast China	China	II
PI079863	Northeast China	China	II
PI079885	Northeast China	China	II
PI080461	Tokyo	Japan	III
PI080480	Saitama	Japan	III
PI080831	Northeast China	China	III
PI080845-2	Akita	Japan	III
PI082184	Seoul	Korea	II
PI083893	Kyonggi	Korea	IV
PI083925	Akita	Japan	IV
PI084669N	Kyonggi	Korea	IV
PI084681	Kyonggi	Korea	II
PI084921	Pyongyang	Korea	II
PI084987	Saitama	Japan	III
PI085356	Kyonggi	Korea	III
PI085671	Northeast China	China	II
PI086032	Hokkaido	Japan	III
PI086111	Hokkaido	Japan	III
PI086443	Akita	Japan	II
PI086445	Akita	Japan	III
PI086457-1	Akita	Japan	IV
PI086878	Northeast China	China	II
PI086903-4	Chungchong Puk	Korea	III
PI087524	Northeast China	China	II
PI087619-1	Hamgyong Puk	Korea	II
PI087634	Saitama	Japan	III
PI088297	Jilin	China	III
PI088307	Northeast China	China	II
PI088309	Jilin	China	II
PI088353	Jilin	China	III
PI088354	Liaoning	China	III
PI088355	Liaoning	China	II
PI088445	Northeast China	China	III
PI088447	Northeast China	China	III
PI088448	Northeast China	China	III
PI088479	Jilin	China	II
PI088495	Liaoning	China	II
PI089005-5	Northeast China	China	II
PI089009	Northeast China	China	III
PI089013	Northeast China	China	II
PI089059	Northeast China	China	II
PI089061-2	Northeast China	China	III
PI089064	Northeast China	China	II
PI089138	Hamgyong Puk	Korea	II
PI090486	Beijing	China	III
PI090495N	Beijing	China	IV
PI090499-1	Hebei	China	III
PI090560	Jilin	China	II
PI090573	Jilin	China	III
PI090574	Jilin	China	II
PI090575	Northeast China	China	II
PI091089	Jilin	China	III
PI091091	Jilin	China	II
PI091109	Heilongjiang	China	II
PI091120	Jilin	China	II
PI091120-2	Jilin	China	II
PI091126	Northeast China	China	II
PI091141	Northeast China	China	II
PI091144	Northeast China	China	II
PI091159	Liaoning	China	III
PI091161	Liaoning	China	II
PI091164	Liaoning	China	II
PI091165	Liaoning	China	III
PI091171	Liaoning	China	II
PI091180	Liaoning	China	II
PI091557	Jilin	China	II
PI091725-4	Pyongyang	Korea	III
PI092109	Unknown	India	II
PI092460	Ussur	Russia	II
PI092465	Unknown	Russia	II
PI092569	Jilin	China	II
PI092573	Jilin	China	II
PI092580	Jilin	China	II
PI092590	Jilin	China	III
PI092602	Jilin	China	III
PI092627	Jilin	China	II
PI092629	Jilin	China	II
PI092630	Jilin	China	II
PI092640	Jilin	China	III
PI092641	Jilin	China	III
PI092660	Jilin	China	II
PI092661	Jilin	China	II
PI092671	Jilin	China	II
PI092681	Jilin	China	II
PI092694	Jilin	China	II
PI092707	Jilin	China	III
PI092719	Jilin	China	II
PI093560	Liaoning	China	II
PI096195	Liaoning	China	II
PI096549	Hwanghae Puk	Korea	II
PI096786-1	Hwanghae Puk	Korea	III
PI096927	Hwanghae Puk	Korea	III
PI196150	Unknown	Japan	II
PI196162	Unknown	Japan	III
PI200592	Northeast China	China	II
PI243532	Akita	Japan	III
PI248396	Serbia	Europe	II
PI248398	Illinois	USA	II
PI253650A	Unknown	China	II
PI253660A	Unknown	China	III
PI253661A	Unknown	China	III
PI253661B	Unknown	China	III
PI266085B	Northeast China	China	II
PI266085C	Northeast China	China	II
PI266806A	Hebei	China	II
PI273483A	Seoul	Korea	III
PI273483C	Seoul	Korea	IV
PI273483F	Seoul	Korea	III
PI274456	Okinawa	Japan	III
PI283331	Morocco	Europe	III
PI290134	Unknown	China	I
PI291288	Heilongjiang	China	II
PI291299	Heilongjiang	China	II
PI291302C	Heilongjiang	China	II
PI291306B	Heilongjiang	China	III
PI291309A	Heilongjiang	China	II
PI291310C	Heilongjiang	China	II
PI297544	Primorye	Russia	II
PI339868E	Kyonggi	Korea	III
PI339985	Kyonggi	Korea	III
PI339993	Kyonggi	Korea	III
PI339995	Kyonggi	Korea	III
PI340011	Chungchong Nam	Korea	III
PI340031A	Cholla Nam	Korea	III
PI347552B	Unknown	Russia	I
PI347560	Unknown	China	I
PI360835	Unknown	Japan	II
PI360843	Unknown	Japan	III
PI361101	Unknown	Korea	III
PI370055	Primorye	Russia	III
PI378672	Unknown	Russia	II
PI379556	Unknown	Japan	IV
PI384471	Krasnodar	Russia	II
PI385942	Nagano	Japan	IV
PI398296	Kyonggi	Korea	II
PI398321	Kyonggi	Korea	IV
PI398386	Kangwon	Korea	IV
PI398396	Kangwon	Korea	IV
PI398406	Kangwon	Korea	IV
PI398415	Kangwon	Korea	IV
PI398420	Kangwon	Korea	IV
PI398440	Kangwon	Korea	IV
PI398490	Kangwon	Korea	IV
PI398492	Kangwon	Korea	IV
PI398494	Kangwon	Korea	III
PI398516	Chungchong Puk	Korea	III
PI398599	Chungchong Puk	Korea	IV
PI398641	Chungchong Puk	Korea	III
PI398686	Chungchong Nam	Korea	III
PI398687	Chungchong Nam	Korea	III
PI398695	Chungchong Nam	Korea	IV
PI398697	Chungchong Nam	Korea	III
PI398704	Chungchong Nam	Korea	IV
PI398709	Chungchong Nam	Korea	III
PI398750	Chungchong Nam	Korea	IV
PI398765	Chungchong Nam	Korea	IV
PI398903	Kangwon	Korea	III
PI398909	Kangwon	Korea	IV
PI398954	Cholla Nam	Korea	III
PI398970	Cholla Nam	Korea	IV
PI398975	Kyongsang Puk	Korea	IV
PI398982	Kyongsang Puk	Korea	IV
PI399001	Kyongsang Nam	Korea	IV
PI399016	Kyongsang Nam	Korea	IV
PI399017	Kyongsang Nam	Korea	IV
PI399030	Kyongsang Nam	Korea	IV
PI399063	Kangwon	Korea	III
PI404168	Unknown	China	III
PI404177	Unknown	China	IV
PI404179A	Unknown	China	IV
PI406707	Kyonggi	Korea	IV
PI406710	Kyonggi	Korea	IV
PI407717	Jilin	China	II
PI407736	Beijing	China	IV
PI407773A	Chungchong Nam	Korea	IV
PI407788A	Kyonggi	Korea	IV
PI407806A	Kyonggi	Korea	IV
PI407821A	Kyonggi	Korea	IV
PI407823	Kyonggi	Korea	IV
PI407845A	Chungchong Nam	Korea	IV
PI407851	Cholla Puk	Korea	III
PI407877B	Cholla Puk	Korea	IV
PI407892A	Cholla Puk	Korea	IV
PI407922	Cholla Puk	Korea	III
PI407926A	Cholla Puk	Korea	III
PI407952B	Cholla Nam	Korea	IV
PI408020D	Cholla Nam	Korea	IV
PI408028	Cholla Nam	Korea	III
PI408124A	Kyongsang Puk	Korea	IV
PI408130	Kyongsang Puk	Korea	III
PI408138C	Kyongsang Puk	Korea	III
PI416749	Tohoku	Japan	II
PI416773	Kanto and Tosan	Japan	II
PI416855	Hokuriku	Japan	IV
PI416904B	Unknown	China	II
PI416941	Tohoku	Japan	II
PI416986	Kanto and Tosan	Japan	II
PI416997	Kanto and Tosan	Japan	IV
PI417029	Tohoku	Japan	II
PI417040B	Unknown	China	II
PI417060	Kanto and Tosan	Japan	III
PI417071	Hokuriku	Japan	IV
PI417151	Kanto and Tosan	Japan	II
PI417174	Tohoku	Japan	II
PI417176	Tohoku	Japan	IV
PI417183	Tohoku	Japan	II
PI417200	Kanto and Tosan	Japan	IV
PI417217	Tohoku	Japan	IV
PI417229	Kanto and Tosan	Japan	III
PI417249	Tohoku	Japan	IV
PI417274	Kyushu and Okinawa	Japan	II
PI417276	Tohoku	Japan	IV
PI417291	Tohoku	Japan	III
PI417304	Kyushu and Okinawa	Japan	II
PI417334	Tohoku	Japan	II
PI417345A	Unknown	China	IV
PI417345B	Unknown	China	IV
PI417349	Tohoku	Japan	II
PI417384	Tohoku	Japan	II
PI417400	Tohoku	Japan	IV
PI417452	Kyushu and Okinawa	Japan	II
PI417459	Hokuriku	Japan	II
PI417485	Tohoku	Japan	III
PI417487	Kanto and Tosan	Japan	II
PI417559	Poland	Europe	III
PI417574	Unknown	Russia	II
PI423748A	Kangwon	Korea	III
PI423748B	Kangwon	Korea	IV
PI423796B	Kangwon	Korea	IV
PI423845A	Chungchong Puk	Korea	IV
PI423858	Kyongsang Nam	Korea	IV
PI423884	Akita	Japan	II
PI423948A	Kumamoto	Japan	II
PI424179A	Kyongsang Puk	Korea	IV
PI424192B	Shanghai	China	II
PI424201	Jilin	China	II
PI424228	Kyonggi	Korea	IV
PI424234C	Kyonggi	Korea	IV
PI424247A	Kangwon	Korea	III
PI424247B	Kangwon	Korea	IV
PI424249A	Kangwon	Korea	III
PI424366	Chungchong Nam	Korea	III
PI424388	Cholla Nam	Korea	IV
PI424444A	Cholla Nam	Korea	III
PI424541	Kyongsang Nam	Korea	III
PI424597	Kyongsang Puk	Korea	IV
PI424610	Kyongsang Puk	Korea	IV
PI427088C	Jilin	China	II
PI437169B	Krasnodar	Russia	II
PI437328	Primorye	Russia	II
PI437387	Primorye	Russia	II
PI437402	Primorye	Russia	II
PI437448	Primorye	Russia	II
PI437635B	Unknown	China	II
PI437641B	Unknown	China	III
PI437648B	Unknown	China	II
PI437685B	Unknown	China	II
PI437699	Unknown	China	II
PI437814B	Northeast China	China	II
PI437839B	Northeast China	China	III
PI437845B	Northeast China	China	II
PI437845D	Northeast China	China	IV
PI437877B	Northeast China	China	II
PI437902C	Northeast China	China	II
PI437908	Northeast China	China	II
PI437956B	Northeast China	China	II
PI437957B	Northeast China	China	II
PI438069B	Northeast China	China	II
PI438070	Northeast China	China	II
PI438164B	Northeast China	China	II
PI438176	Northeast China	China	II
PI438212C	Northeast China	China	II
PI438226	Northeast China	China	II
PI438259B	Northeast China	China	III
PI438262	Northeast China	China	II
PI438266B	Northeast China	China	II
PI438270	Northeast China	China	II
PI438271B	Northeast China	China	II
PI438314	Algeria	Europe	II
PI438427	Unknown	India	III
PI438442A	Netherlands	Europe	II
PI445814	Germany	Europe	II
PI445845	Zhejiang	China	III
PI464913	Liaoning	China	IV
PI464916	Heilongjiang	China	III
PI464920B	Liaoning	China	III
PI467330	Jilin	China	II
PI470222	Liaoning	China	II
PI470223	Liaoning	China	II
PI470224	Liaoning	China	II
PI475783A	Shanxi	China	II
PI475784	Shanxi	China	II
PI479762	Heilongjiang	China	I
PI483084	Kyonggi	Korea	IV
PI486353	Kyonggi	Korea	III
PI486354A	Kyonggi	Korea	IV
PI486354B	Kyonggi	Korea	IV
PI495832	France	Europe	I
PI503334	Liaoning	China	III
PI503338	Liaoning	China	II
PI506420	Kyonggi	Korea	IV
PI506511	Tohoku	Japan	III
PI506576	Kanto and Tosan	Japan	IV
PI506681	Tokai	Japan	IV
PI506825	Kanto and Tosan	Japan	II
PI506942	Tohoku	Japan	II
PI507239	Hokuriku	Japan	III
PI507293A	Hokuriku	Japan	II
PI507294A	Kanto and Tosan	Japan	II
PI507352	Hokkaido	Japan	II
PI507353	Hokkaido	Japan	II
PI507363	Tohoku	Japan	IV
PI507439	Kanto and Tosan	Japan	III
PI507543	Unknown	China	II
PI507692A	Unknown	Russia	III
PI507692B	Unknown	Russia	III
PI507696B	Primorye	Russia	II
PI507696C	Primorye	Russia	III
PI508296H	Cholla Nam	Korea	IV
PI509044	Iowa	USA	III
PI518711	Jilin	China	II
PI518719	Shandong	China	IV
PI518752	Former Serbia and Montenegro	Europe	I
PI524993	Amur	Russia	II
PI525453	Iowa	USA	II
PI532441B	Jilin	China	II
PI532459	Jiangsu	China	IV
PI532460A	Henan	China	IV
PI532462A	Hebei	China	III
PI532464	Hebei	China	II
PI532465	Hebei	China	II
PI534645	Ohio	USA	III
PI536636	Ohio	USA	IV
PI537094	Iowa	USA	II
PI538377	Hebei	China	III
PI538381	Hebei	China	III
PI538385A	Hebei	China	IV
PI538394	Jilin	China	II
PI538397	Unknown	China	II
PI538400	Unknown	China	II
PI538401B	Unknown	Taiwan	IV
PI540551	Ohio	USA	III
PI540555	Illinois	USA	IV
PI540556	Illinois	USA	II
PI542709	Ohio	USA	III
PI542710	Ohio	USA	II
PI542768	Minnesota	USA	II
PI543856	Ohio	USA	IV
PI546373	Ohio	USA	III
PI546374	Ohio	USA	III
PI548300	Liaoning	China	II
PI548304	Iowa	USA	III
PI548305	Iowa	USA	III
PI548306	Iowa	USA	III
PI548318	Jilin	China	III
PI548363	Heilongjiang	China	II
PI548367	Heilongjiang	China	III
PI548376	Heilongjiang	China	III
PI548424	Heilongjiang	China	II
PI548503	Indiana	USA	III
PI548506	Iowa	USA	II
PI548517	Indiana	USA	IV
PI548523	Iowa	USA	III
PI548532	Illinois	USA	IV
PI548542	Iowa	USA	III
PI548546	Missouri	USA	IV
PI548555	Kansas	USA	IV
PI548565	Ohio	USA	II
PI548576	Ontario	Canada	II
PI548577	Iowa	USA	II
PI548578	Illinois	USA	II
PI548580	Ohio	USA	II
PI548589	Indiana	USA	II
PI548590	Indiana	USA	II
PI548591	Nebraska	USA	III
PI548605	Nebraska	USA	II
PI548608	Iowa	USA	II
PI548614	Ohio	USA	III
PI548616	Iowa	USA	II
PI548626	Indiana	USA	IV
PI548634	Ohio	USA	III
PI548636	Indiana	USA	IV
PI549053	Primorye	Russia	II
PI559931	Maryland	USA	IV
PI561230	Beijing	China	II
PI561233C	Unknown	China	II
PI561298	Beijing	China	II
PI561309B	Beijing	China	II
PI561311A	Beijing	China	II
PI561312	Beijing	China	II
PI561313	Beijing	China	III
PI561314B	Beijing	China	II
PI561316	Beijing	China	II
PI561324	Beijing	China	II
PI561326	Beijing	China	II
PI561327C	Beijing	China	II
PI561329	Beijing	China	II
PI561330B	Beijing	China	III
PI561336	Beijing	China	II
PI561338A	Beijing	China	II
PI561338B	Beijing	China	II
PI561347	Beijing	China	II
PI561349	Beijing	China	II
PI561350A	Beijing	China	II
PI561350B	Beijing	China	II
PI561371	Shanxi	China	IV
PI561394	Unknown	Japan	III
PI561860	Nebraska	USA	III
PI567159B	Heilongjiang	China	II
PI567214B	Ukraine	Europe	I
PI567217C	Unknown	Russia	II
PI567245	Hunan	China	II
PI567252	Hunan	China	III
PI567323A	Gansu	China	II
PI567362A	Ningxia	China	III
PI567363A	Ningxia	China	III
PI567366A	Ningxia	China	III
PI567367	Ningxia	China	II
PI567368	Ningxia	China	IV
PI567418A	Shanxi	China	II
PI567425B	Shanxi	China	III
PI567448	Shanxi	China	II
PI567451	Unknown	China	II
PI567452	Shanxi	China	III
PI567469A	Shanxi	China	III
PI567469B	Shanxi	China	III
PI567473C	Shanxi	China	II
PI567473D	Shanxi	China	II
PI567482A	Hebei	China	III
PI567501	Hebei	China	IV
PI567506	Hebei	China	III
PI567507B	Hebei	China	II
PI567507C	Hebei	China	III
PI567512A	Hebei	China	II
PI567523	Shandong	China	IV
PI567524	Shandong	China	III
PI567525	Shandong	China	II
PI567526	Shandong	China	III
PI567537	Shandong	China	II
PI567539	Shandong	China	II
PI567540A	Shandong	China	IV
PI567543B	Shandong	China	III
PI567543C	Shandong	China	III
PI567554A	Shandong	China	IV
PI567554B	Shandong	China	IV
PI567557	Shandong	China	IV
PI567558	Shandong	China	III
PI567563A	Shandong	China	III
PI567563B	Shandong	China	III
PI567571	Shandong	China	IV
PI567572B	Shandong	China	IV
PI567573A	Shandong	China	IV
PI567574B	Shandong	China	III
PI567576	Shandong	China	III
PI567580A	Shandong	China	IV
PI567583A	Shandong	China	III
PI567583C	Shandong	China	IV
PI567589	Shandong	China	III
PI567593B	Shandong	China	IV
PI567597A	Shandong	China	III
PI567598B	Shandong	China	III
PI567600	Shandong	China	IV
PI567602C	Shandong	China	IV
PI567602D	Shandong	China	IV
PI567603A	Shandong	China	III
PI567609	Shandong	China	III
PI567612	Henan	China	IV
PI567617A	Henan	China	III
PI567620A	Henan	China	IV
PI567644	Henan	China	III
PI567649	Henan	China	III
PI567658	Henan	China	IV
PI567668	Henan	China	III
PI567679A	Henan	China	III
PI567686	Anhui	China	III
PI567693	Anhui	China	IV
PI567694	Anhui	China	IV
PI567695	Anhui	China	III
PI567696B	Anhui	China	IV
PI567696C	Anhui	China	IV
PI567697	Anhui	China	III
PI567702B	Anhui	China	IV
PI567705	Anhui	China	III
PI567709	Anhui	China	IV
PI567710	Anhui	China	IV
PI567717C	Anhui	China	IV
PI567719	Anhui	China	IV
PI567734	Anhui	China	IV
PI567771A	Jiangsu	China	II
PI567771B	Jiangsu	China	III
PI567776	Jiangsu	China	III
PI567778	Jiangsu	China	III
PI567780B	Jiangsu	China	IV
PI567902	Ohio	USA	III
PI572242	Ontario	Canada	II
PI574478B	Heilongjiang	China	II
PI574478C	Heilongjiang	China	II
PI574480A	Liaoning	China	II
PI576145	Ohio	USA	II
PI578399	Unknown	China	II
PI578402	Unknown	China	II
PI578412	Unknown	China	II
PI578497B	Beijing	China	III
PI586980	Kansas	USA	III
PI587991	Sichuan	China	III
PI588016	Sichuan	China	IV
PI588033C	Sichuan	China	IV
PI592944	Unknown	China	II
PI592947	Unknown	China	IV
PI592950	Unknown	China	III
PI592953	Unknown	China	IV
PI592971	Liaoning	China	III
PI592973	Liaoning	China	II
PI592979	Liaoning	China	II
PI592980	Liaoning	China	IV
PI593258	Illinois	USA	III
PI594022	Kyongsang Nam	Korea	IV
PI594233B	Unknown	Japan	IV
PI594280B	Unknown	Japan	IV
PI594304B	Unknown	Japan	II
PI594398B	Anhui	China	IV
PI594399A	Anhui	China	IV
PI594403	Anhui	China	IV
PI594409A	Anhui	China	IV
PI594410	Anhui	China	IV
PI594451	Sichuan	China	III
PI594461A	Sichuan	China	IV
PI594608A	Guizhou	China	IV
PI594619	Guizhou	China	IV
PI594632	Guizhou	China	IV
PI594685A	Guizhou	China	III
PI594821A	Yunnan	China	IV
PI594821B	Yunnan	China	IV
PI594899A	Liaoning	China	III
PI596407	Ohio	USA	III
PI597381	Illinois	USA	II
PI597386	Illinois	USA	II
PI597387	Illinois	USA	III
PI597408	Heilongjiang	China	II
PI597474	Kyonggi	Korea	IV
PI597479	Kyonggi	Korea	IV
PI597482	Kyonggi	Korea	III
PI602059	Michigan	USA	II
PI603381A	Unknown	China	II
PI603381B	Unknown	China	II
PI603381C	Unknown	China	II
PI603392	Liaoning	China	III
PI603393	Liaoning	China	III
PI603395	Liaoning	China	III
PI603397	Liaoning	China	IV
PI603563A	Unknown	China	IV
PI603569A	Unknown	China	IV
PI603599B	Unknown	China	IV
PI603620	Hubei	China	IV
PI603678B	Unknown	China	IV
PI603692	Jiangsu	China	IV
PI603719B	Unknown	China	IV
PI603777	Hainan	China	IV
PI603911C	Unknown	Korea	IV
PI603912	Unknown	Korea	III
PI603913D	Unknown	Korea	IV
PI603915C	Unknown	Korea	III
PI606749	Illinois	USA	IV
PI610670	Nebraska	USA	III
PI612730	Unknown	China	II
PI612750	Jilin	China	III
PI612930	Ohio	USA	II
PI614088	Ohio	USA	IV
PI614155	Ohio	USA	III
PI614807	Illinois	USA	II

## Sheet: S2
Table S2 Correlation coefficients of amino acid content (g kg-1 seed) between whole seed samples and ground seed samples on a mean basis
Environment	Methionine	Cysteine	Lysine	Threonine
OHW14	0.79 ***	0.70 ***	0.93 ***	0.89 ***
OHW15	0.85 ***	0.71 ***	0.95 ***	0.92 ***
OHC15	0.84 ***	0.78 ***	0.91 ***	0.90 ***
IL15	0.89 ***	0.80 ***	0.97 ***	0.91 ***
NC15	0.81 ***	0.76 ***	0.90 ***	0.90 ***
Overall	0.85 ***	0.73 ***	0.91 ***	0.79 ***
*** Significant at P < 0.0001

## Sheet: S3
Table S3 Summary statistics of soybean seed protein, oil and four amino acid contents (g kg-1 seed) based on means by environment
Trait	OHW14				OHW15				OHC15				IL15				NC15				Overall
	Mean	Min	Max		Mean	Min	Max		Mean	Min	Max		Mean	Min	Max		Mean	Min	Max		Mean	Min	Max
Protein	379	315	434		383	333	456		384	336	450		356	296	438		375	297	444		375.381	295.67	456.14
Oil	160	122	197		157	119	201		162	120	204		173	125	226		181	134	223		166.822	118.67	225.55
Methionine	4.7	4	5.5		4.9	4.3	5.7		4.9	4.3	5.7		4.6	3.8	5.7		4.7	3.9	5.4		4.77297	3.815	5.745
Cysteine	5	3.9	6.1		4.9	4.2	5.8		5	4.2	6		4.8	3.9	6.3		5	4.1	6.1		4.93968	3.85	6.32
Lysine	23.8	20.2	27.1		24	21.3	28.4		24.2	21.4	28		22.6	19.2	27.2		23.8	19.9	27.6		23.6461	19.235	28.42
Threonine	13.6	11.9	15.4		13.9	12.6	16.1		13.8	12.3	15.7		13	11.1	15.6		13.6	11.5	15.6		13.5856	11.05	16.075

## Sheet: S4
Table S4 Scaled best linear unbiased prediction values of seed protein and oil contents (g kg-1 seed) of the 621 accessions by environment
Accession	Wooster, OH, 2014 (OHW14)			Wooster, OH, 2015 (OHW15)			Columbus, OH, 2015 (OHC15)			Urbana, IL, 2015 (IL15)			Plymouth, NC, 2015 (NC15)			All environments (ALL)
	Protein	Oil		Protein	Oil		Protein	Oil		Protein	Oil		Protein	Oil		Protein	Oil
FC031572-3	366	169		386	157		381	164		354	176		366	169		365.371	172.763
PI054608-3	369	169		370	160		367	171		347	177		369	169		360.599	175.853
PI054618	345	168		371	159		364	160		342	168		345	168		353.661	168.516
PI060279	383	175		380	162		380	168		371	172		383	175		378.537	172.927
PI062202	355	156		361	154		352	163		336	172		355	156		352.274	163.886
PI068421	374	185		385	162		390	168		388	171		374	185		386.948	172.936
PI068430	403	158		398	142		389	155		378	159		403	158		385.08	159.091
PI068436	354	187		349	175		353	182		341	190		354	187		348.282	185.949
PI068448	377	171		373	162		369	179		352	187		377	171		363.863	180.447
PI068457	371	168		361	165		377	166		353	180		371	168		360.305	176.677
PI068475	369	165		369	161		373	161		348	180		369	165		364.148	169.881
PI068480	367	174		364	171		372	179		337	187		367	174		358.172	182.37
PI068481	365	181		368	179		369	182		360	182		365	181		365.423	185.475
PI068500	394	166		385	152		395	162		384	164		394	166		386.802	164.876
PI068535	367	164		379	158		374	168		354	171		367	164		369.908	170.105
PI068598	370	173		365	172		374	180		359	179		370	173		367.322	180.31
PI068609B	372	165		389	147		384	160		363	168		372	165		376.234	162.125
PI068627	367	179		376	170		385	172		349	186		367	179		367.408	182.256
PI068642	359	178		365	175		375	177		358	180		359	178		363.892	182.425
PI068644	354	158		374	162		384	164		352	177		354	158		365.398	172.715
PI068666	384	170		394	154		383	162		358	177		384	170		373.233	171.451
PI068670-2	362	167		377	160		378	164		344	175		362	167		363.14	169.736
PI068671	363	174		371	160		380	167		344	182		363	174		360.797	175.753
PI068676	353	174		394	151		378	171		367	171		353	174		369.524	172.84
PI068680	364	184		372	170		383	171		364	176		364	184		368.642	179.023
PI068687	386	180		372	166		382	173		377	173		386	180		377.731	174.482
PI068692-2	363	179		374	168		380	173		342	184		363	179		368.866	177.874
PI068708	365	174		388	157		371	171		343	187		365	174		362.923	178.449
PI068709	389	176		382	158		383	165		374	169		389	176		380.578	168.779
PI068718	368	166		374	147		369	157		375	158		368	166		365.926	161.401
PI068748	369	179		376	173		378	177		343	190		369	179		365.306	183.865
PI068762	381	165		378	168		383	172		355	181		381	165		373.593	175.664
PI068763	375	162		373	155		369	163		352	172		375	162		366.679	166.64
PI068778	392	160		389	158		395	161		367	173		392	160		383.991	166.047
PI069501	380	176		370	175		377	176		375	170		380	176		377.976	175.269
PI069507-1	371	158		379	168		384	171		352	185		371	158		368.006	173.785
PI069512	393	169		398	160		397	164		340	184		393	169		385.492	170.526
PI070084	384	171		386	162		388	168		369	179		384	171		381.318	173.261
PI070197	408	154		415	142		419	147		365	169		408	154		400.449	157.163
PI070251	373	170		375	155		378	162		343	169		373	170		365.698	168.06
PI070456	371	167		359	173		371	165		331	187		371	167		354.07	177.389
PI070469	372	152		365	166		374	169		335	191		372	152		357.956	173.504
PI070476	376	170		384	159		381	171		372	172		376	170		378.673	170.966
PI070495	397	163		396	159		387	174		368	176		397	163		383.17	171.491
PI070500	367	179		365	171		378	180		345	187		367	179		362.055	181.969
PI072337	390	164		391	153		387	164		376	172		390	164		382.508	168.642
PI073583	377	163		365	165		378	165		338	173		377	163		359.062	170.546
PI073585	377	179		374	173		384	174		356	184		377	179		373.252	179.906
PI073780	379	165		377	157		382	165		362	169		379	165		377.06	168.052
PI079596	390	172		390	162		394	165		377	179		390	172		385.66	173.255
PI079746	397	154		385	161		388	168		375	169		397	154		384.101	168.965
PI079862-1	367	176		365	166		354	180		338	185		367	176		350.032	182.69
PI079863	412	166		392	159		396	166		388	168		412	166		394.651	168.873
PI079885	382	172		361	167		382	171		366	179		382	172		369.093	177.402
PI080461	379	174		365	171		375	174		349	182		379	174		356.83	182.878
PI080480	374	180		367	176		373	183		351	191		374	180		364.634	186.136
PI080831	377	180		382	169		381	178		361	184		377	180		375.923	181.453
PI080845-2	364	170		379	158		369	169		351	178		364	170		368.132	170.915
PI082184	391	163		376	161		375	166		355	170		391	163		374.275	168.455
PI083893	371	150		371	153		370	167		342	177		371	150		361.918	168.565
PI083925	358	167		362	165		351	178		340	184		358	167		348.215	178.499
PI084669N	364	173		379	165		366	175		359	177		364	173		360.12	179.087
PI084681	392	169		381	159		388	166		393	164		392	169		387.825	167.516
PI084921	371	183		351	176		354	180		338	187		371	183		346.717	187.629
PI084987	365	155		376	150		375	160		347	171		365	155		362.14	165.095
PI085356	373	171		375	166		373	172		350	181		373	171		363.104	178.889
PI085671	409	159		395	155		395	163		352	174		409	159		382.238	168.252
PI086032	377	150		373	148		369	155		367	162		377	150		364.021	161.797
PI086111	376	153		382	141		359	158		358	155		376	153		365.347	155.15
PI086443	426	159		418	143		402	157		393	159		426	159		404.493	159.938
PI086445	405	157		396	160		394	164		349	184		405	157		380.686	169.658
PI086457-1	370	148		378	144		379	150		339	165		370	148		365.179	155.907
PI086878	389	163		388	156		369	172		366	165		389	163		371.728	170.785
PI086903-4	426	139		424	133		428	138		404	144		426	139		415.999	144.394
PI087524	406	158		397	147		394	156		371	162		406	158		386.296	162.436
PI087619-1	399	160		405	148		400	159		357	171		399	160		384.352	165.189
PI087634	362	168		376	155		374	169		368	168		362	168		369.625	169.623
PI088297	365	176		371	168		377	168		360	175		365	176		366.756	174.331
PI088307	398	151		389	151		380	162		367	167		398	151		376.341	165.292
PI088309	397	175		366	168		372	176		382	172		397	175		370.448	178.072
PI088353	365	165		373	156		368	165		334	179		365	165		354.171	172.575
PI088354	375	180		356	175		361	181		333	188		375	180		349.72	184.658
PI088355	404	155		391	154		394	159		369	161		404	155		387.795	159.951
PI088445	387	160		373	155		387	159		351	169		387	160		369.366	166.702
PI088447	382	160		375	155		386	161		345	172		382	160		367.459	167.426
PI088448	376	157		363	166		368	170		329	180		376	157		352.193	173.331
PI088479	380	171		367	172		365	177		334	189		380	171		357.69	182.857
PI088495	392	157		355	170		364	169		353	170		392	157		361.649	171.094
PI089005-5	420	152		407	156		407	162		380	169		420	152		397.549	166.178
PI089009	373	163		357	167		374	164		337	184		373	163		349.098	177.776
PI089013	396	154		401	148		388	162		367	165		396	154		380.292	162.663
PI089059	385	172		368	164		374	168		355	173		385	172		370.557	169.646
PI089061-2	359	167		382	149		366	166		333	170		359	167		353.875	167.164
PI089064	399	170		390	157		386	165		362	174		399	170		382.502	169.861
PI089138	390	164		385	150		380	159		365	166		390	164		375.751	162.089
PI090486	378	151		379	134		360	152		317	165		378	151		350.303	156.334
PI090495N	352	155		374	162		380	157		347	169		352	155		364.396	162.364
PI090499-1	383	165		382	160		401	156		359	175		383	165		378.696	169.916
PI090560	373	171		370	170		368	175		358	180		373	171		370.414	177.08
PI090573	375	163		377	153		382	158		358	168		375	163		373.75	165.392
PI090574	381	176		388	165		385	169		367	174		381	176		378.681	175.414
PI090575	365	168		384	157		365	165		336	176		365	168		362.036	169.416
PI091089	377	164		377	154		374	166		356	173		377	164		367.783	170.368
PI091091	374	171		382	164		366	176		355	177		374	171		366.825	178.001
PI091109	400	156		379	159		390	158		357	177		400	156		375.182	168.808
PI091120	373	167		367	164		373	163		345	175		373	167		363.13	171.303
PI091120-2	394	165		398	156		396	165		361	180		394	165		389.132	168.958
PI091126	415	161		390	156		391	165		381	168		415	161		391.232	166.668
PI091141	390	173		380	161		381	164		335	180		390	173		357.527	176.162
PI091144	376	180		378	171		370	179		352	183		376	180		366.49	183.567
PI091159	370	178		367	169		360	179		328	191		370	178		351.08	184.038
PI091161	365	177		360	171		362	176		339	184		365	177		356.267	181.266
PI091164	370	166		385	161		374	164		356	177		370	166		367.942	172.879
PI091165	362	173		365	168		358	174		329	186		362	173		352.561	179.896
PI091171	392	171		371	168		377	169		348	173		392	171		366.089	172.403
PI091180	395	163		384	154		386	161		364	169		395	163		377.879	166.01
PI091557	393	172		379	167		394	163		365	176		393	172		383.7	170.42
PI091725-4	425	140		428	129		427	137		404	145		425	140		424.943	140.787
PI092109	398	160		378	153		373	165		345	173		398	160		369.159	167.536
PI092460	390	163		392	154		395	163		356	173		390	163		378.265	170.778
PI092465	385	165		389	150		391	168		372	173		385	165		384.222	169.139
PI092569	409	148		388	140		392	142		394	144		409	148		396.764	143.998
PI092573	408	147		395	144		395	152		367	167		408	147		384.713	159.482
PI092580	389	163		372	165		382	164		348	178		389	163		373.172	170.098
PI092590	377	163		366	163		371	162		355	176		377	163		365.572	169.981
PI092602	378	179		372	167		370	178		347	183		378	179		364.559	179.066
PI092627	375	179		368	169		365	171		349	178		375	179		364.94	173.491
PI092629	381	177		389	163		386	175		366	177		381	177		383.419	171.171
PI092630	358	179		370	158		378	158		346	170		358	179		364.442	167.299
PI092640	365	166		371	153		375	159		346	170		365	166		362.371	165.706
PI092641	375	171		397	158		390	167		389	167		375	171		385.541	169.724
PI092660	364	174		367	159		365	165		342	176		364	174		357.207	172.043
PI092661	394	171		381	167		390	170		357	181		394	171		377.539	176.355
PI092671	381	179		387	168		391	170		372	177		381	179		380.012	177.718
PI092681	388	176		393	160		388	166		366	174		388	176		385.016	170.08
PI092694	388	154		381	155		379	163		349	169		388	154		372.19	165.79
PI092707	353	183		365	170		357	183		350	182		353	183		357.685	182.198
PI092719	383	173		374	163		374	169		353	178		383	173		372.059	172.682
PI093560	385	167		381	163		386	168		359	181		385	167		377.709	173.704
PI096195	402	158		398	155		415	151		377	168		402	158		395.589	162.258
PI096549	391	153		391	154		395	163		356	177		391	153		382.994	166.353
PI096786-1	358	169		377	169		373	175		350	181		358	169		359.394	178.517
PI096927	387	154		398	146		397	151		386	160		387	154		392.397	156.014
PI196150	382	139		384	134		379	143		373	145		382	139		373.986	146.419
PI196162	390	153		378	147		373	159		367	158		390	153		373.49	159.294
PI200592	390	161		398	155		401	159		375	168		390	161		387.61	164.996
PI243532	415	138		426	124		385	162		423	133		415	138		425.246	134.739
PI248396	377	177		388	161		386	171		350	181		377	177		369.609	178.376
PI248398	380	161		399	152		383	166		363	175		380	161		380.767	167.408
PI253650A	408	153		400	145		407	151		389	161		408	153		405.013	155.733
PI253660A	367	166		377	158		367	167		341	178		367	166		357.185	171.698
PI253661A	336	187		354	176		356	183		353	189		336	187		347.531	188.152
PI253661B	367	168		379	161		385	171		364	176		367	168		370.905	173.112
PI266085B	393	155		393	149		400	149		370	164		393	155		390.109	157.8
PI266085C	370	170		384	159		380	167		371	170		370	170		371.082	172.445
PI266806A	350	181		354	170		357	173		349	184		350	181		348.755	181.092
PI273483A	388	154		409	137		401	155		376	159		388	154		390.723	158.926
PI273483C	400	135		396	142		396	150		372	160		400	135		389.584	151.967
PI273483F	402	153		402	155		401	160		348	184		402	153		387.445	167.01
PI274456	398	153		395	153		410	152		376	167		398	153		393.494	160.516
PI283331	363	173		390	157		391	166		360	175		363	173		375.499	170.98
PI290134	356	191		353	183		361	181		345	193		356	191		356.155	191.625
PI291288	392	169		400	150		397	157		366	173		392	169		386.194	165.038
PI291299	372	162		386	149		384	159		343	173		372	162		369.039	165.019
PI291302C	375	162		392	149		381	162		380	163		375	162		376.775	163.078
PI291306B	351	175		371	162		371	167		328	182		351	175		353.875	175.346
PI291309A	393	160		392	149		380	165		370	168		393	160		381.958	166.197
PI291310C	384	171		396	159		393	164		375	171		384	171		387.115	167.046
PI297544	365	179		372	172		371	176		362	175		365	179		366.682	180.193
PI339868E	387	146		404	138		407	146		389	146		387	146		398.586	148.165
PI339985	394	142		409	146		400	157		379	160		394	142		397.381	154.625
PI339993	389	138		399	149		386	155		353	175		389	138		383.863	157.81
PI339995	371	161		387	154		401	155		385	160		371	161		384.992	163.583
PI340011	398	132		418	126		424	135		402	143		398	132		416.838	138.918
PI340031A	405	136		437	125		422	135		423	132		405	136		424.869	138.051
PI347552B	367	192		354	183		348	188		344	199		367	192		350.152	195.979
PI347560	373	179		357	178		373	177		344	192		373	179		360.411	187.458
PI360835	393	134		406	136		411	136		378	149		393	134		394.831	143.428
PI360843	361	175		378	172		378	181		352	189		361	175		373.025	179.477
PI361101	383	149		384	162		370	168		335	189		383	149		366.587	171.76
PI370055	377	164		378	173		371	175		343	189		377	164		365.878	179.931
PI378672	398	164		390	160		406	162		376	171		398	164		389.143	170.561
PI379556	378	147		381	156		385	162		374	156		378	147		386.831	163.147
PI384471	390	158		391	154		398	158		378	166		390	158		391.214	161.954
PI385942	377	149		396	146		393	156		372	159		377	149		383.862	157.981
PI398296	397	152		402	146		404	152		374	166		397	152		397.232	157.672
PI398321	410	149		388	149		397	149		370	165		410	149		391.641	156.852
PI398386	365	152		375	145		374	156		351	170		365	152		366.117	159.893
PI398396	392	158		395	148		400	155		367	169		392	158		388.753	160.658
PI398406	382	166		392	150		395	164		381	166		382	166		387.674	165.323
PI398415	400	150		400	147		399	155		366	168		400	150		393.513	158.188
PI398420	406	142		399	150		395	151		353	176		406	142		392.001	158.265
PI398440	426	133		410	146		409	144		376	166		426	133		404.113	152.891
PI398490	406	162		387	162		404	169		358	183		406	162		391.422	174.804
PI398492	393	161		383	161		391	164		362	173		393	161		385.083	167.292
PI398494	393	152		412	148		404	162		364	177		393	152		393.348	165.398
PI398516	421	140		417	147		418	145		377	164		421	140		410.739	151.151
PI398599	397	136		409	136		402	148		366	164		397	136		391.553	152.63
PI398641	416	136		407	139		410	150		398	149		416	136		406.728	148.689
PI398686	400	146		411	145		407	155		369	166		400	146		397.537	156.454
PI398687	410	133		418	140		414	148		393	159		410	133		411.158	148.81
PI398695	392	133		408	141		401	153		373	163		392	133		395.889	154.352
PI398697	382	153		381	154		383	161		354	177		382	153		373.816	166.634
PI398704	400	142		397	148		409	144		379	154		400	142		399.868	148.66
PI398709	406	136		400	133		410	142		384	150		406	136		399.342	147.807
PI398750	395	144		396	147		405	159		355	183		395	144		386.819	165.494
PI398765	388	157		393	155		392	165		374	172		388	157		386.669	166.507
PI398903	396	142		400	145		405	147		364	162		396	142		390.059	155.416
PI398909	362	146		371	142		371	153		354	170		362	146		364.092	158.029
PI398954	397	147		399	150		402	155		373	170		397	147		396.692	159.169
PI398970	420	128		400	145		410	148		383	160		420	128		403.92	152.548
PI398975	363	155		383	148		379	158		357	170		363	155		371.697	162.346
PI398982	393	143		395	142		393	149		365	160		393	143		385.188	153.127
PI399001	382	152		394	153		401	154		382	160		382	152		390.043	158.65
PI399016	393	150		413	145		414	153		378	166		393	150		399.967	157.944
PI399017	379	151		385	156		391	159		362	177		379	151		378.817	166.859
PI399030	381	150		399	145		399	153		354	171		381	150		384.858	159.546
PI399063	413	144		424	133		406	144		385	157		413	144		404.13	151.689
PI404168	369	140		373	150		386	147		373	165		369	140		376.219	154.296
PI404177	422	127		416	132		424	139		393	150		422	127		409.124	141.216
PI404179A	371	153		399	142		395	144		367	163		371	153		385.435	152.091
PI406707	369	135		377	139		394	142		360	164		369	135		376.21	153.428
PI406710	381	148		392	147		397	156		365	172		381	148		386.726	161.318
PI407717	414	158		402	144		391	154		355	185		414	158		380.705	167.112
PI407736	382	141		401	145		389	151		367	160		382	141		384.673	151.931
PI407773A	388	152		400	153		400	154		366	164		388	152		388.246	158.095
PI407788A	423	122		422	123		433	132		427	126		423	122		430.246	128.127
PI407806A	397	144		401	150		394	154		368	158		397	144		391.883	154.608
PI407821A	405	134		402	142		399	147		375	161		405	134		400.632	152.477
PI407823	400	143		395	153		408	147		378	159		400	143		394.102	151.996
PI407845A	401	147		410	150		405	156		367	169		401	147		397.761	159.18
PI407851	387	146		404	144		389	157		360	172		387	146		386.911	159.535
PI407877B	399	148		402	149		411	152		382	167		399	148		403.569	155.907
PI407892A	394	146		408	148		397	152		389	156		394	146		401.174	153.861
PI407922	382	163		390	161		394	166		341	189		382	163		375.253	174.057
PI407926A	398	154		412	138		395	149		366	167		398	154		388.531	159.701
PI407952B	405	136		416	135		406	150		373	161		405	136		398.099	152.317
PI408020D	406	142		397	145		399	156		373	165		406	142		395.936	155.332
PI408028	395	145		399	138		388	154		364	163		395	145		385.824	155.757
PI408124A	389	156		393	157		382	161		348	176		389	156		376.566	166.859
PI408130	393	146		406	138		398	152		379	154		393	146		393.716	152.506
PI408138C	416	149		418	148		416	157		396	160		416	149		409.472	159.743
PI416749	380	145		404	127		392	136		372	145		380	145		383.211	145.765
PI416773	400	122		423	116		417	120		385	131		400	122		402.235	130.619
PI416855	357	130		373	139		372	147		372	151		357	130		369.628	149.649
PI416904B	400	140		406	133		413	139		396	148		400	140		404.415	145.405
PI416941	392	163		392	150		395	154		373	169		392	163		386.269	162.54
PI416986	414	129		414	132		417	134		403	137		414	129		407.335	140.333
PI416997	381	137		398	143		397	144		371	157		381	137		389.003	150.856
PI417029	417	150		407	141		416	145		378	152		417	150		398.258	153.36
PI417040B	389	157		400	144		401	148		403	146		389	157		399.281	152.389
PI417060	366	163		395	162		400	154		392	151		366	163		388.259	163.774
PI417071	379	140		401	138		408	143		381	159		379	140		392.187	150.64
PI417151	408	124		430	116		415	123		382	134		408	124		406.859	131.666
PI417174	387	157		390	153		394	155		375	166		387	157		388.034	161.66
PI417176	370	161		387	142		385	164		382	153		370	161		381.992	160.435
PI417183	378	142		414	122		404	133		368	148		378	142		389.436	141.805
PI417200	375	145		404	135		408	149		375	157		375	145		391.984	152.731
PI417217	323	176		351	172		355	180		317	191		323	176		337.174	183.278
PI417229	383	159		385	163		391	161		349	181		383	159		374.277	171.184
PI417249	375	146		388	142		397	149		356	163		375	146		380.428	155.551
PI417274	404	139		413	126		407	133		384	143		404	139		399.217	141.786
PI417276	371	145		394	157		399	156		391	154		371	145		389.701	159.439
PI417291	388	169		394	160		390	169		383	170		388	169		390.844	170.032
PI417304	398	127		422	116		416	120		395	131		398	127		408.285	128.607
PI417334	403	131		428	117		421	119		395	135		403	131		407.947	134.033
PI417345A	368	154		394	154		401	154		368	168		368	154		383.578	161.608
PI417345B	370	159		389	154		382	161		357	174		370	159		376.869	163.744
PI417349	371	167		384	157		391	153		370	165		371	167		382.83	163.318
PI417384	398	134		405	135		414	132		384	143		398	134		399.461	141.274
PI417400	361	153		383	152		385	162		372	169		361	153		383.31	162.278
PI417452	385	137		409	131		400	138		375	149		385	137		391.616	145.487
PI417459	417	130		414	125		411	137		399	141		417	130		414.633	138.168
PI417485	359	149		369	147		372	155		357	162		359	149		365.648	159.018
PI417487	389	137		420	118		415	124		400	129		389	137		404.351	132.878
PI417559	387	133		398	141		406	142		379	152		387	133		391.902	147.238
PI417574	376	178		390	169		388	171		356	186		376	178		378.239	179.759
PI423748A	373	159		389	164		394	168		366	177		373	159		386.616	170.46
PI423748B	382	151		407	142		404	150		381	163		382	151		392.649	156.548
PI423796B	360	157		391	152		399	157		369	168		360	157		383.32	161.665
PI423845A	370	164		387	154		400	162		356	177		370	164		380.205	166.849
PI423858	370	159		398	145		388	165		362	172		370	159		380.759	163.165
PI423884	396	155		422	134		421	141		407	147		396	155		418.823	145.369
PI423948A	419	129		427	130		434	124		411	137		419	129		425.671	132.962
PI424179A	385	140		386	145		412	149		378	163		385	140		397.654	152.386
PI424192B	367	139		401	125		397	125		382	135		367	139		386.002	134.941
PI424201	375	167		375	162		373	169		361	176		375	167		368.853	172.824
PI424228	399	148		412	141		412	152		376	170		399	148		403.026	156.574
PI424234C	380	142		393	141		390	153		345	173		380	142		378.989	157.755
PI424247A	393	155		396	154		400	160		380	169		393	155		393.374	162.495
PI424247B	380	153		381	157		393	167		371	168		380	153		381.855	165.142
PI424249A	410	145		409	148		406	155		368	167		410	145		397.114	157.359
PI424366	394	155		400	153		400	161		374	169		394	155		390.494	164.334
PI424388	402	141		409	139		416	149		389	163		402	141		408.331	151.76
PI424444A	395	149		403	145		390	156		362	169		395	149		386.661	159.858
PI424541	401	144		401	141		391	151		368	159		401	144		390.19	152.062
PI424597	373	144		387	149		397	157		369	172		373	144		391.3	158.331
PI424610	377	150		392	144		399	157		356	177		377	150		381.283	163.429
PI427088C	393	169		394	154		389	163		356	177		393	169		379.953	169.553
PI437169B	384	178		390	160		386	175		351	188		384	178		372.599	180.396
PI437328	405	161		408	148		412	159		373	167		405	161		396.509	161.672
PI437387	400	161		400	155		395	158		390	164		400	161		391.447	163.074
PI437402	392	149		392	136		395	141		358	154		392	149		379.307	148.781
PI437448	423	142		418	134		415	146		372	169		423	142		402.439	152.984
PI437635B	412	142		386	147		402	144		372	151		412	142		383.659	154.242
PI437641B	401	149		387	151		390	156		343	173		401	149		376.688	160.444
PI437648B	374	165		368	159		365	169		341	176		374	165		357.391	172.874
PI437685B	403	139		401	134		410	135		375	151		403	139		393.319	143.245
PI437699	399	171		387	161		385	171		352	183		399	171		376.212	177.25
PI437814B	393	159		390	154		399	159		351	179		393	159		380.918	167.901
PI437839B	393	152		394	153		398	158		346	188		393	152		377.821	167.943
PI437845B	406	156		418	139		403	155		371	162		406	156		397.78	156.979
PI437845D	392	146		393	152		391	160		367	171		392	146		380.308	162.646
PI437877B	434	143		415	144		424	146		402	158		434	143		415.791	153.917
PI437902C	410	152		404	146		402	161		374	170		410	152		394.667	162.249
PI437908	356	174		365	166		366	166		340	175		356	174		353.917	172.993
PI437956B	384	163		391	149		398	160		398	162		384	163		393	163.877
PI437957B	404	151		404	145		397	154		387	159		404	151		396.091	156.534
PI438069B	389	151		388	143		409	144		365	164		389	151		391.356	150.821
PI438070	395	158		402	147		399	157		388	157		395	158		399.33	158.099
PI438164B	337	178		358	168		356	175		335	185		337	178		350.404	178.192
PI438176	374	172		376	157		382	162		344	175		374	172		369.527	168.977
PI438212C	372	161		377	150		380	158		349	173		372	161		365.668	165.117
PI438226	419	153		404	153		412	156		371	174		419	153		401.195	161.56
PI438259B	357	180		376	180		378	178		339	195		357	180		361.172	186.604
PI438262	368	168		386	156		375	163		361	169		368	168		372.022	168.025
PI438266B	346	180		376	170		367	182		353	181		346	180		359.865	182.681
PI438270	353	169		365	166		367	169		327	178		353	169		350.976	175.023
PI438271B	355	170		360	159		360	164		338	176		355	170		352.04	172.721
PI438314	408	143		403	139		404	145		388	154		408	143		396.887	149.609
PI438427	418	129		417	131		422	139		415	136		418	129		415.008	137.257
PI438442A	379	175		368	170		362	177		341	183		379	175		359.478	180.852
PI445814	365	174		362	159		367	163		353	166		365	174		359.867	166.339
PI445845	433	133		451	117		446	122		420	136		433	133		441.342	127.058
PI464913	374	170		382	167		386	170		343	180		374	170		369.304	175.812
PI464916	382	171		377	167		371	176		339	191		382	171		366.162	179.591
PI464920B	379	165		381	166		390	168		339	194		379	165		370.247	177.782
PI467330	353	163		374	149		374	158		359	163		353	163		365.258	159.944
PI470222	356	161		378	155		364	162		331	174		356	161		361.264	165.709
PI470223	377	163		398	148		384	157		379	158		377	163		387.663	157.38
PI470224	356	179		375	160		370	166		338	180		356	179		362.23	173.505
PI475783A	360	154		369	159		372	159		345	170		360	154		360.775	162.487
PI475784	386	174		383	168		383	178		364	181		386	174		377.221	178.551
PI479762	382	183		356	174		352	186		357	186		382	183		358.217	186.847
PI483084	363	159		365	158		367	167		329	190		363	159		353.197	176.943
PI486353	354	160		367	157		364	162		325	184		354	160		350.748	172.891
PI486354A	379	147		384	143		377	150		335	177		379	147		367.332	161.704
PI486354B	379	146		372	143		385	150		355	161		379	146		372.56	154.535
PI495832	379	189		366	178		366	187		341	201		379	189		357.473	193.773
PI503334	385	164		364	171		376	173		339	182		385	164		363.114	175.446
PI503338	378	167		374	161		366	175		362	174		378	167		372.271	171.004
PI506420	390	167		387	150		383	164		360	168		390	167		376.54	165.496
PI506511	369	156		374	151		375	158		364	163		369	156		371.688	160.817
PI506576	365	152		374	146		375	159		366	165		365	152		372.277	160.826
PI506681	352	149		366	145		361	163		350	168		352	149		354.404	163.37
PI506825	348	166		375	146		380	153		366	162		348	166		369.242	162.418
PI506942	378	173		385	164		381	168		356	177		378	173		372.788	175.433
PI507239	421	133		409	144		385	162		398	148		421	133		415.347	143.494
PI507293A	372	168		374	157		379	161		357	168		372	168		362.353	171.664
PI507294A	381	171		376	158		374	163		336	176		381	171		365.025	170.805
PI507352	357	182		355	170		350	176		352	177		357	182		356.351	177.865
PI507353	379	177		368	157		363	170		362	176		379	177		365.568	171.504
PI507363	377	165		388	150		373	161		379	150		377	165		376.135	164.272
PI507439	373	148		391	151		390	155		348	177		373	148		376.431	164.52
PI507543	365	185		356	172		364	178		346	186		365	185		352.122	184.909
PI507692A	382	173		386	165		405	161		347	183		382	173		375.407	175.175
PI507692B	368	173		372	168		371	172		339	180		368	173		359.918	178.218
PI507696B	396	163		402	152		394	161		369	169		396	163		387.668	164.906
PI507696C	421	151		406	156		401	162		373	172		421	151		392.471	167.221
PI508296H	406	130		407	135		408	144		385	154		406	130		402.202	144.478
PI509044	365	182		378	168		372	177		343	186		365	182		359.377	184.744
PI518711	361	183		372	169		371	173		365	173		361	183		364.096	177.745
PI518719	370	161		379	166		377	165		366	169		370	161		379.295	166.597
PI518752	363	180		359	171		347	185		343	189		363	180		348.254	185.65
PI524993	398	147		393	157		389	162		379	169		398	147		388.334	163.546
PI525453	362	172		367	168		357	180		340	181		362	172		352.167	182.567
PI532441B	376	156		358	167		364	170		336	179		376	156		356.299	172.244
PI532459	365	149		368	153		372	162		331	175		365	149		355.296	166.624
PI532460A	371	159		379	162		377	167		378	171		371	159		377.988	165.567
PI532462A	374	166		386	159		368	175		354	176		374	166		371.175	175.282
PI532464	388	158		407	150		416	148		395	156		388	158		404.465	157.574
PI532465	379	166		392	154		396	162		363	166		379	166		384.755	164.742
PI534645	369	175		371	176		373	179		344	189		369	175		357.974	184.568
PI536636	341	173		351	169		341	178		317	188		341	173		333.717	180.93
PI537094	357	185		365	173		361	175		326	191		357	185		348.532	185.602
PI538377	351	150		380	150		379	154		371	164		351	150		378.55	157.651
PI538381	396	147		414	142		406	154		390	157		396	147		407.245	150.205
PI538385A	375	166		369	170		392	166		387	167		375	166		385.837	170.921
PI538394	351	176		358	170		386	165		348	182		351	176		362.048	176.677
PI538397	377	178		388	161		379	170		343	186		377	178		370.093	177.074
PI538400	374	174		379	159		396	164		354	179		374	174		372.685	172.248
PI538401B	360	173		365	165		379	169		350	176		360	173		362.563	175.515
PI540551	353	188		372	176		368	187		330	202		353	188		350.046	194.173
PI540555	361	176		379	168		376	178		347	186		361	176		364.53	182.345
PI540556	360	177		376	165		367	178		359	179		360	177		363.002	179.266
PI542709	325	182		342	175		347	183		314	196		325	182		331.353	189.038
PI542710	362	188		361	177		362	188		337	198		362	188		353.084	192.996
PI542768	363	179		373	167		371	174		342	180		363	179		358.19	180.702
PI543856	365	176		379	157		377	169		351	178		365	176		364.321	176.419
PI546373	357	186		365	180		358	187		316	205		357	186		343.544	196.023
PI546374	363	185		364	174		361	188		331	197		363	185		352.145	189.915
PI548300	383	162		392	153		391	161		377	162		383	162		385.354	163.931
PI548304	365	168		374	167		376	171		368	174		365	168		369.716	173.582
PI548305	392	163		394	156		391	161		361	173		392	163		381.827	165.524
PI548306	377	162		382	169		381	168		351	183		377	162		370.278	173.636
PI548318	348	170		357	168		346	176		335	184		348	170		344.963	179.973
PI548363	413	160		401	155		402	160		384	167		413	160		396.672	165.536
PI548367	378	166		386	157		392	160		351	174		378	166		376.982	165.026
PI548376	346	175		367	167		384	163		339	184		346	175		354.264	178.2
PI548424	328	194		367	165		354	180		328	190		328	194		341.697	185.427
PI548503	358	175		380	160		378	168		336	190		358	175		359.33	178.541
PI548506	356	180		372	164		357	185		332	195		356	180		350.63	185.778
PI548517	396	166		393	173		398	172		365	189		396	166		380.259	181.805
PI548523	352	186		373	168		365	182		339	188		352	186		353.392	187.497
PI548532	365	170		362	177		373	172		350	185		365	170		355.213	183.275
PI548542	350	183		364	171		361	183		329	194		350	183		349.511	188.444
PI548546	315	163		343	165		334	168		318	187		315	163		320.984	179.705
PI548555	360	174		385	167		370	180		341	183		360	174		369.762	180.224
PI548565	372	177		373	160		382	172		349	184		372	177		366.642	179.633
PI548576	361	171		381	161		391	167		345	180		361	171		368.292	176.442
PI548577	365	177		363	172		376	174		345	186		365	177		364.412	180.811
PI548578	368	178		373	168		379	180		361	181		368	178		368.142	181.387
PI548580	390	170		404	162		397	170		362	183		390	170		386.154	176.485
PI548589	373	174		385	160		375	173		353	180		373	174		367.088	177.033
PI548590	365	180		388	159		385	173		330	187		365	180		364.361	178.987
PI548591	362	179		370	173		374	180		352	192		362	179		361.115	188.511
PI548605	366	180		383	166		377	176		341	186		366	180		362.905	182.756
PI548608	415	169		406	158		406	165		375	173		415	169		394.54	171.43
PI548614	359	183		381	162		362	184		336	192		359	183		354.037	187.939
PI548616	358	195		356	188		352	198		324	210		358	195		343.031	204.727
PI548626	349	179		377	156		372	170		353	180		349	179		358.371	177.069
PI548634	342	197		379	166		359	184		341	191		342	197		349.617	190.928
PI548636	351	172		374	170		370	173		360	181		351	172		361.292	179.449
PI549053	365	180		374	170		374	176		345	184		365	180		363.734	181.144
PI559931	380	170		386	159		391	164		365	173		380	170		375.362	171.612
PI561230	398	164		396	155		422	142		376	167		398	164		393.041	161.942
PI561233C	365	166		374	161		369	160		352	171		365	166		365.159	168.937
PI561298	348	179		366	172		372	173		348	178		348	179		362.083	177.955
PI561309B	380	168		392	154		399	157		383	164		380	168		388.504	163.529
PI561311A	342	186		362	175		366	179		338	193		342	186		351.629	185.551
PI561312	353	172		378	164		386	165		351	177		353	172		367.655	174.158
PI561313	355	151		372	149		356	166		359	165		355	151		363.335	160.964
PI561314B	355	176		382	163		389	169		357	174		355	176		377.23	169.603
PI561316	364	182		377	171		386	171		366	176		364	182		373.472	178
PI561324	376	175		378	171		384	173		353	174		376	175		373.501	176.691
PI561326	371	169		380	161		372	176		343	187		371	169		364.733	177.983
PI561327C	376	160		379	156		397	158		357	164		376	160		379.201	162.216
PI561329	375	156		384	149		384	149		352	163		375	156		372.674	154.84
PI561330B	348	180		369	178		358	183		326	202		348	180		345.59	192.465
PI561336	366	172		379	161		380	165		364	172		366	172		374.35	171.913
PI561338A	367	176		363	173		370	175		357	176		367	176		365.745	176.543
PI561338B	376	162		366	162		397	152		352	171		376	162		370.656	165.741
PI561347	361	176		379	164		382	166		354	177		361	176		367.048	175.282
PI561349	366	164		383	156		368	165		349	177		366	164		369.384	168.867
PI561350A	381	176		400	157		387	174		373	175		381	176		387.084	173.243
PI561350B	371	166		367	172		379	168		345	182		371	166		369.182	175.495
PI561371	364	173		373	163		365	177		362	173		364	173		360.571	177.823
PI561394	371	155		390	145		385	164		350	177		371	155		373.946	167.34
PI561860	403	173		409	156		404	168		379	176		403	173		395.495	171.388
PI567159B	388	153		385	146		383	148		360	156		388	153		378.777	152.852
PI567214B	367	184		357	177		362	181		331	197		367	184		351.856	189.855
PI567217C	367	168		375	164		364	171		345	179		367	168		359.987	177.356
PI567245	406	138		408	130		407	131		389	147		406	138		403.881	140.489
PI567252	368	159		386	143		383	152		383	156		368	159		378.124	155.289
PI567323A	364	174		389	157		398	167		363	173		364	174		375.701	173.212
PI567362A	409	129		400	135		403	148		366	159		409	129		389.118	148.041
PI567363A	400	150		424	140		414	153		397	159		400	150		409.286	155.872
PI567366A	404	146		406	141		402	148		380	157		404	146		389.829	153.073
PI567367	384	163		403	145		406	155		389	166		384	163		398.686	160.134
PI567368	385	151		395	141		403	146		411	144		385	151		403.615	150.953
PI567418A	394	170		370	172		369	176		346	186		394	170		369.53	176.589
PI567425B	404	145		395	153		406	155		395	154		404	145		408.573	151.442
PI567448	378	173		372	171		373	163		358	182		378	173		373.275	174.928
PI567451	389	157		380	153		383	168		360	169		389	157		371.428	167.306
PI567452	385	161		371	164		377	172		346	188		385	161		358.057	180.546
PI567469A	369	166		347	173		364	184		342	193		369	166		350.913	185.804
PI567469B	377	161		386	152		404	155		375	158		377	161		385.965	159.318
PI567473C	359	179		364	174		365	178		331	194		359	179		354.438	183.939
PI567473D	359	176		358	175		351	183		341	190		359	176		355.784	182.404
PI567482A	393	145		391	154		381	158		362	169		393	145		381.955	159.188
PI567501	406	155		399	157		384	170		353	183		406	155		385.178	167.477
PI567506	383	159		386	159		373	173		370	175		383	159		375.114	171.327
PI567507B	379	145		377	156		387	154		354	165		379	145		375.519	157.039
PI567507C	370	148		386	143		384	147		359	160		370	148		373.631	150.94
PI567512A	375	174		372	170		363	176		329	186		375	174		355.787	181.446
PI567523	391	163		393	159		394	168		380	173		391	163		391.33	168.88
PI567524	388	148		380	164		406	151		369	165		388	148		390.114	158.065
PI567525	368	157		376	149		378	157		337	175		368	157		366.515	162.062
PI567526	397	153		408	147		410	150		365	168		397	153		391.422	158.349
PI567537	408	146		418	137		418	147		378	159		408	146		407.169	150.397
PI567539	386	149		394	147		403	150		381	158		386	149		392.646	155.62
PI567540A	411	145		405	150		408	146		400	153		411	145		396.103	150.848
PI567543B	392	157		399	154		398	163		390	164		392	157		395.961	163.673
PI567543C	389	153		395	150		403	152		377	164		389	153		387.432	160.369
PI567554A	392	154		393	143		397	151		361	164		392	154		384.701	154.942
PI567554B	387	147		397	141		395	153		355	162		387	147		386.494	150.784
PI567557	388	158		399	160		387	165		387	167		388	158		397.455	164.992
PI567558	385	190		381	174		382	183		366	183		385	190		374.334	187.487
PI567563A	386	159		403	152		404	156		379	167		386	159		393.164	161.232
PI567563B	381	147		388	142		393	144		378	149		381	147		383.724	150.031
PI567571	406	169		401	155		395	167		391	160		406	169		405.747	167.717
PI567572B	375	156		403	142		386	155		380	158		375	156		384.966	156.751
PI567573A	381	163		392	153		387	160		363	168		381	163		381.126	165.205
PI567574B	385	156		407	139		414	140		388	151		385	156		402.491	148.362
PI567576	403	152		409	140		415	147		398	150		403	152		405.963	150.019
PI567580A	414	151		403	151		412	152		398	151		414	151		410.226	155.855
PI567583A	385	158		397	144		409	142		367	160		385	158		386.996	154.643
PI567583C	398	168		392	160		396	164		382	162		398	168		397.075	165.265
PI567589	361	152		391	144		391	151		378	157		361	152		380.051	154.58
PI567593B	375	156		389	157		386	168		375	172		375	156		382.103	167.489
PI567597A	375	166		375	173		375	171		355	178		375	166		364.302	175.886
PI567598B	377	150		379	159		399	154		362	170		377	150		382.349	159.982
PI567600	368	161		382	166		380	169		363	181		368	161		378.25	172.245
PI567602C	367	165		383	162		370	168		348	179		367	165		369.615	169.996
PI567602D	398	153		402	157		406	155		383	162		398	153		403.026	157.294
PI567603A	384	157		376	165		393	161		349	178		384	157		372.849	167.792
PI567609	369	152		389	142		386	146		365	153		369	152		375.388	153.225
PI567612	353	156		379	158		368	168		359	173		353	156		363.943	169.479
PI567617A	368	155		404	148		392	151		376	160		368	155		383.299	156.634
PI567620A	364	151		385	151		375	154		350	170		364	151		369.744	159.186
PI567644	400	138		398	142		407	144		377	147		400	138		383.162	147.602
PI567649	378	147		399	147		402	145		371	163		378	147		386.614	153.808
PI567658	373	163		398	157		389	160		367	165		373	163		382.619	161.417
PI567668	379	155		381	153		386	157		340	183		379	155		364.09	169.036
PI567679A	380	163		374	162		394	161		370	172		380	163		375.224	167.057
PI567686	356	147		395	144		394	150		364	162		356	147		377.37	156.917
PI567693	343	150		370	153		367	159		363	160		343	150		359.79	161.139
PI567694	381	147		385	150		381	150		366	157		381	147		383.02	155.401
PI567695	357	150		369	150		377	152		355	166		357	150		363.862	159.121
PI567696B	364	152		374	154		390	156		364	164		364	152		375.814	158.82
PI567696C	369	149		381	150		393	155		372	168		369	149		377.406	160.356
PI567697	358	152		384	146		388	152		364	164		358	152		367.258	159.508
PI567702B	384	150		391	156		381	167		385	167		384	150		389.554	161.506
PI567705	360	147		396	143		378	158		353	162		360	147		369.079	158.104
PI567709	406	147		408	147		404	156		407	152		406	147		405.138	152.393
PI567710	392	157		393	146		385	166		382	169		392	157		390.509	160.93
PI567717C	394	145		391	153		400	156		378	158		394	145		396.329	157.228
PI567719	348	167		377	152		368	161		348	172		348	167		370.547	166.018
PI567734	407	148		397	152		402	157		376	166		407	148		393.642	156.207
PI567771A	386	159		402	142		394	148		381	159		386	159		388.901	156.79
PI567771B	368	157		368	157		358	160		354	167		368	157		361.069	165.131
PI567776	393	146		387	140		405	140		386	148		393	146		388.686	146.767
PI567778	358	152		355	162		383	153		354	164		358	152		360.776	162.117
PI567780B	335	154		377	154		375	151		362	163		335	154		365.804	157.096
PI567902	363	171		371	164		374	168		359	176		363	171		364.623	173.986
PI572242	350	182		357	173		347	185		335	190		350	182		343.264	188.438
PI574478B	404	141		413	129		416	133		389	152		404	141		404.002	142.839
PI574478C	387	153		394	144		405	144		370	158		387	153		387.223	152.695
PI574480A	376	160		384	152		387	162		371	167		376	160		380.583	164.195
PI576145	342	187		353	169		353	181		341	181		342	187		344.966	185.216
PI578399	377	163		371	159		380	167		372	171		377	163		372.367	170.425
PI578402	354	168		365	168		363	174		314	186		354	168		349.025	177.701
PI578412	360	174		378	164		366	172		324	191		360	174		357.491	179.034
PI578497B	378	177		387	161		378	175		358	182		378	177		374.615	176.184
PI586980	373	172		388	162		389	171		367	174		373	172		374.915	176.216
PI587991	364	133		373	134		381	141		366	141		364	133		370.812	141.423
PI588016	386	136		411	132		405	131		371	154		386	136		395.641	142.449
PI588033C	369	135		362	151		369	146		344	158		369	135		357.733	151.489
PI592944	380	166		380	164		371	177		348	191		380	166		366.145	178.743
PI592947	348	166		363	165		357	170		335	180		348	166		353.893	172.277
PI592950	344	161		357	162		354	168		307	191		344	161		338.702	177.329
PI592953	332	148		351	145		355	152		329	165		332	148		342.1	157.152
PI592971	361	172		389	155		367	172		349	182		361	172		360.251	177.416
PI592973	376	170		388	163		377	173		344	186		376	170		368.575	177.427
PI592979	374	159		371	172		363	176		326	190		374	159		358.078	179.891
PI592980	363	155		370	162		363	169		344	180		363	155		361.532	169.828
PI593258	362	179		374	163		371	170		367	171		362	179		364.493	175.296
PI594022	363	155		365	157		369	164		341	172		363	155		355.941	168.426
PI594233B	375	130		383	132		401	140		378	143		375	130		388.389	138.841
PI594280B	349	153		348	150		352	159		331	165		349	153		342.653	161.704
PI594304B	384	163		381	149		368	165		374	162		384	163		375.928	161.672
PI594398B	315	156		341	156		349	161		336	170		315	156		343.962	162.731
PI594399A	324	155		360	152		359	157		344	164		324	155		354.713	158.34
PI594403	355	149		369	146		379	150		352	161		355	149		368.34	153.271
PI594409A	347	154		375	149		367	154		354	164		347	154		358.839	159.868
PI594410	355	169		359	164		360	170		354	177		355	169		358.557	173.203
PI594451	386	138		402	137		398	141		374	156		386	138		389.558	144.507
PI594461A	412	122		398	139		410	137		393	144		412	122		409.708	136.288
PI594608A	386	138		396	135		400	143		369	160		386	138		388.42	149.639
PI594619	384	144		394	150		398	159		362	174		384	144		390.417	156.722
PI594632	385	137		388	138		382	145		347	164		385	137		377.725	147.178
PI594685A	393	134		395	133		415	134		395	146		393	134		396.842	138.615
PI594821A	371	132		361	138		379	145		345	165		371	132		365.037	149.614
PI594821B	379	131		381	136		376	143		350	153		379	131		372.705	143.932
PI594899A	361	166		368	158		360	170		339	180		361	166		356.613	173.496
PI596407	357	181		363	180		359	187		330	198		357	181		349.218	192.899
PI597381	372	172		386	161		387	169		364	179		372	172		375.464	177.247
PI597386	359	173		379	160		374	168		352	175		359	173		361.623	176.088
PI597387	346	183		358	175		353	180		348	182		346	183		345.856	185.759
PI597408	369	168		377	159		376	166		345	176		369	168		371.133	167.875
PI597474	351	167		371	158		374	161		344	177		351	167		357.681	172.222
PI597479	365	155		373	157		365	162		356	169		365	155		365.877	165.568
PI597482	356	184		362	174		363	187		326	197		356	184		343.665	193.345
PI602059	355	188		365	174		367	181		323	195		355	188		347.545	190.315
PI603381A	375	174		368	165		368	172		339	180		375	174		358.513	176.857
PI603381B	381	169		378	157		374	166		341	181		381	169		366.681	172.56
PI603381C	375	167		365	163		371	169		338	180		375	167		360.383	173.557
PI603392	350	169		367	155		363	164		346	172		350	169		354.816	168.391
PI603393	367	150		366	150		372	152		345	170		367	150		362.432	159.602
PI603395	374	156		382	158		376	166		337	179		374	156		362.846	170.472
PI603397	374	157		388	150		388	162		365	171		374	157		380.924	162.525
PI603563A	347	162		342	170		358	167		339	177		347	162		340.466	171.947
PI603569A	364	160		376	157		371	163		365	165		364	160		370.814	162.295
PI603599B	355	156		379	156		376	160		362	159		355	156		370.333	159.074
PI603620	370	138		399	142		382	147		363	157		370	138		384.098	145.345
PI603678B	387	133		392	140		389	146		357	160		387	133		381.375	146.606
PI603692	365	142		382	152		376	148		354	157		365	142		369.461	152.035
PI603719B	403	137		401	141		395	149		370	161		403	137		390.53	151.703
PI603777	339	148		345	150		355	154		334	165		339	148		343.691	157.588
PI603911C	330	168		354	165		365	166		345	171		330	168		360.461	170.26
PI603912	396	157		405	150		408	162		373	165		396	157		393.367	162.099
PI603913D	373	152		379	155		382	159		370	160		373	152		378.641	160.634
PI603915C	351	164		377	161		373	165		348	173		351	164		364.699	167.094
PI606749	345	177		367	172		362	170		334	185		345	177		349.882	177.65
PI610670	369	182		377	163		375	175		363	173		369	182		367.759	178.014
PI612730	358	165		377	148		375	161		348	166		358	165		360.553	166.212
PI612750	361	181		379	169		375	176		366	178		361	181		364.361	183.019
PI612930	346	185		362	168		367	179		349	181		346	185		351.992	183.349
PI614088	357	183		375	169		359	182		336	193		357	183		353.397	188.076
PI614155	364	171		369	168		357	173		335	189		364	171		352.082	180.382
PI614807	357	183		378	166		357	182		333	194		357	183		350.074	187.644
Average	378.523	160.486		384.493	155.148		384.589	161.62		360.71	170.929		378.523	160.486		376.045	166.282

## Sheet: S5
Table S5 Analysis of variance for soybean seed protein and oil contents (g kg-1 seed) from five environments and marker-trait associations for the significantly associated SNP markers on Chr 15
Trait	Source of Variation	DF	SS	MS	F value	Pr > F
Protein	Between location	4	2387.54	596.886	170.768	< 0.0001
	ss715621777
	Allele	1	474.655	474.655	141.91	< 0.0001
	Environment	4	1083.17	270.792	80.96	< 0.0001
	Allele x environment	4	8.7447	2.18618	0.65	0.6243
	ss715621799
	Allele	2	933.76	466.88	145.77	< 0.0001
	Environment	4	148.302	37.0754	11.58	< 0.0001
	Allele x environment	8	4.94031	0.617538	0.19	0.992
	ss715621801
	Allele	1	917.786	917.786	286.48	< 0.0001
	Environment	4	1499.18	374.794	116.99	< 0.0001
	Allele x environment	4	2.23657	0.559143	0.17	0.9515
	ss715621816
	Allele	1	904.677	904.677	282.02	< 0.0001
	Environment	4	1584.79	396.198	123.51	< 0.0001
	Allele x environment	4	2.53773	0.634431	0.2	0.9396
Oil	Between location	4	2571.1	642.776	374.204	< 0.0001
	ss715621777
	Allele	1	220.204	220.204	133.76	< 0.0001
	Environment	4	1111.48	277.869	168.79	< 0.0001
	Allele x environment	4	9.69929	2.42482	1.47	0.2077
	ss715621799
	Allele	2	472.7	236.35	150.67	< 0.0001
	Environment	4	188.439	47.1098	30.03	< 0.0001
	Allele x environment	8	5.01695	0.627118	0.4	0.9212
	ss715621801
	Allele	1	461.448	461.448	293.93	< 0.0001
	Environment	4	1627.5	406.874	259.16	< 0.0001
	Allele x environment	4	4.47722	1.11931	0.71	0.583
	ss715621816
	Allele	1	464.709	464.709	296.17	< 0.0001
	Environment	4	1702.15	425.537	271.2	< 0.0001
	Allele x environment	4	3.93529	0.983823	0.63	0.6432

## Sheet: S6
Table S6 Correlation of contents (g kg-1 seed) of protein, oil, and four amino acids among environments based on means
Protein	OHW15	OHC15	IL15	NC15	ALL		Oil	OHW15	OHC15	IL15	NC15	ALL
OHW14	0.683488	0.734296	0.534505	0.672469	0.771258		OHW14	0.911855	0.920677	0.879878	0.737748	0.943906
	<0.0001	<0.0001	<0.0001	<0.0001	<0.0001			<0.0001	<0.0001	<0.0001	<0.0001	<0.0001
OHW15		0.884199	0.803195	0.646191	0.923437		OHW15		0.921482	0.911151	0.673937	0.952374
		<0.0001	<0.0001	<0.0001	<0.0001				<0.0001	<0.0001	<0.0001	<0.0001
OHC15			0.792574	0.701263	0.938917		OHC15			0.905869	0.766382	0.968531
			<0.0001	<0.0001	<0.0001					<0.0001	<0.0001	<0.0001
IL15				0.624997	0.8937		IL15				0.719867	0.956077
				<0.0001	<0.0001						<0.0001	<0.0001
NC15					0.827222		NC15					0.829927
					<0.0001							<0.0001
Met	OHW15	OHC15	IL15	NC15	ALL		Cys	OHW15	OHC15	IL15	NC15	ALL		Lys	OHW15	OHC15	IL15	NC15	ALL		Thr	OHW15	OHC15	IL15	NC15	ALL
OHW14	0.690751	0.711045	0.522351	0.610469	0.758898		OHW14	0.679721	0.690519	0.532603	0.600782	0.764597		OHW14	0.666343	0.717284	0.515775	0.663527	0.759441		OHW14	0.632754	0.683584	0.481844	0.62578	0.74035
	<0.0001	<0.0001	<0.0001	<0.0001	<0.0001			<0.0001	<0.0001	<0.0001	<0.0001	<0.0001			<0.0001	<0.0001	<0.0001	<0.0001	<0.0001			<0.0001	<0.0001	<0.0001	<0.0001	<0.0001
OHW15		0.85724	0.769738	0.598795	0.901768		OHW15		0.809959	0.728586	0.596792	0.881191		OHW15		0.872171	0.792174	0.65084	0.920811		OHW15		0.842536	0.765711	0.604461	0.905074
		<0.0001	<0.0001	<0.0001	<0.0001				<0.0001	<0.0001	<0.0001	<0.0001				<0.0001	<0.0001	<0.0001	<0.0001				<0.0001	<0.0001	<0.0001	<0.0001
OHC15			0.774159	0.630737	0.910587		OHC15			0.765515	0.620088	0.901036		OHC15			0.775408	0.702094	0.933491		OHC15			0.741053	0.648219	0.916577
			<0.0001	<0.0001	<0.0001					<0.0001	<0.0001	<0.0001					<0.0001	<0.0001	<0.0001					<0.0001	<0.0001	<0.0001
IL15				0.537348	0.869285		IL15				0.614222	0.881302		IL15				0.613396	0.887884		IL15				0.563689	0.871489
				<0.0001	<0.0001						<0.0001	<0.0001						<0.0001	<0.0001						<0.0001	<0.0001
NC15					0.774052		NC15					0.801826		NC15					0.825708		NC15					0.800461
					<0.0001							<0.0001							<0.0001							<0.0001

## Sheet: S7
Table S7 Scaled best linear unbiased prediction values of seed cysteine, lysine, methionine and threonine contents (g kg-1 crude protein) of the 621 accessions by environment
Accession	Methionine							Cysteine							Threonine							Lysine
	OHW14	OHW15	OHC15	IL15	NC15	ALL		OHW14	OHW15	OHC15	IL15	NC15	ALL		OHW14	OHW15	OHC15	IL15	NC15	ALL		OHW14	OHW15	OHC15	IL15	NC15	ALL
FC031572-3	12.2933	13.0151	12.7417	13.0762	12.8031	12.8999		13.4667	13.1403	12.9944	13.5123	13.4883	13.3638		34.9333	36.3075	36.2496	36.4238	37.4473	36.5799		61.6	62.7352	62.7551	63.427	64.7006	63.4142
PI054608-3	12.2933	12.9219	13.0008	13.3221	12.6726	12.9559		13.4667	13.0958	13.1227	14.0999	13.4193	13.5067		35.2	36.441	36.1856	36.7089	36.1664	36.3654		61.6	62.381	63.199	63.6447	63.5955	63.1446
PI054618	11.6	12.9411	13.0141	13.2839	12.4928	12.9332		11.84	12.6781	13.8835	13.6947	13.4992	13.4085		33.0667	36.2507	35.8335	36.5885	36.5126	36.3169		58.1333	62.9493	62.9475	63.8593	63.7085	63.4535
PI060279	12.7733	12.9051	13.0122	12.9157	12.3983	12.7914		12.9867	12.9941	13.279	13.3237	13.1617	13.1409		37.0667	36.5483	36.3667	36.4461	36.2811	36.4652		63.2	62.5284	62.9961	62.951	63.2531	62.8538
PI062202	11.6	12.8731	13.0399	12.8444	12.1219	12.6559		11.6	12.2262	12.964	12.6985	12.662	12.4792		35.2	37.1596	37.2339	37.5395	36.5702	37.2816		60.5333	63.488	64.1401	64.5478	63.2109	63.9814
PI068421	11.6	12.1459	12.1126	12.2804	11.7994	11.9513		12.5333	12.7302	12.9796	13.4778	13.1399	13.0087		35.4667	36.1253	35.6753	35.8548	36.1379	35.9138		62.4	62.4476	62.5851	62.5084	62.6575	62.546
PI068430	12.9867	12.6656	12.78	12.8978	12.3418	12.6083		13.68	12.7829	12.815	13.1062	12.6991	12.7717		38.1333	36.3412	36.1181	36.3911	36.9687	36.4113		65.8667	62.0816	63.1972	63.3622	63.6642	62.95
PI068436	12.2933	13.5012	13.4531	13.4906	12.88	13.39		13.2267	13.4623	13.9422	14.017	13.3213	13.7972		34.9333	37.1532	36.8439	36.9485	37.0522	37.1201		59.7333	64.04	63.9561	64.569	64.2308	64.3057
PI068448	12.7733	12.9301	12.8139	12.9865	12.7078	12.8695		13.2267	13.0259	12.9309	13.0401	13.3314	13.0774		36	36.9017	36.2986	36.8731	36.7493	36.7041		63.2	62.9323	62.9824	63.9201	63.9287	63.4588
PI068457	12.2933	13.2958	12.8036	12.9488	12.8064	12.9551		12.5333	13.3304	12.707	13.3515	13.2184	13.1207		36.5333	36.9345	36.132	36.6033	37.2575	36.8422		61.8667	63.0002	63.2705	63.2482	64.2161	63.4531
PI068475	12.2933	12.7519	12.8168	13.1877	12.526	12.8058		12.5333	12.5262	12.8756	13.5643	12.8311	12.87		36	36.5968	36.1857	37.0472	36.6678	36.7033		62.4	63.2838	63.1007	63.6948	63.3065	63.4535
PI068480	12.5333	12.9555	13.0728	13.6537	12.7797	13.1426		13.4667	13.1116	13.3177	14.2618	13.5694	13.6504		36	36.3593	36.1651	36.8896	37.076	36.7127		61.3333	62.5279	62.9683	63.9059	64.1073	63.3711
PI068481	12.2933	12.9901	13.0402	13.0935	12.6528	12.9353		12.9867	13.0985	13.5991	13.9467	13.5048	13.5798		35.4667	36.4866	36.4013	36.3058	36.5959	36.5083		61.3333	62.7717	62.9512	62.9286	63.8268	63.1112
PI068500	12.9867	13.0163	12.8108	12.7664	12.3513	12.7038		12.9867	13.0834	12.9548	13.0589	12.9062	12.9088		37.8667	36.1603	35.4198	35.3708	35.7558	35.6771		65.3333	62.8217	62.5238	62.4873	62.8082	62.6256
PI068535	12.5333	12.7915	12.9088	13.0539	12.1886	12.7309		13.2267	12.8748	13.2199	13.6238	13.4807	13.3412		35.7333	36.5869	36.0905	36.5854	35.689	36.3038		61.6	62.8194	63.0775	64.5303	62.6982	63.2784
PI068598	12.2933	13.1086	12.9027	12.9321	12.7074	12.8752		12.2933	13.0241	13.2142	13.2339	13.4869	13.1668		36.5333	36.7838	36.0627	36.4708	36.3454	36.5616		62.1333	63.1472	63.0884	63.2792	63.5945	63.3141
PI068609B	12.5333	12.6995	12.7091	13.1074	12.2713	12.6895		13.2267	12.4998	12.87	13.3743	13.156	12.9603		35.4667	36.4793	36.0274	36.4635	36.6969	36.4115		61.6	62.9082	62.9064	63.5622	63.42	63.1732
PI068627	12.0533	12.9532	12.7285	13.2458	12.7207	12.8878		12.5333	12.9287	12.9399	13.3516	13.1772	13.0588		35.7333	36.6235	35.9765	36.8749	37.1913	36.7416		61.6	62.6553	62.5059	63.4613	64.2771	63.2683
PI068642	12.2933	12.9771	12.8975	13.0974	12.6045	12.9181		12.5333	12.8917	12.9513	13.4789	12.7409	12.9817		34.9333	36.6267	35.7607	36.7631	36.7106	36.5426		60.2667	62.9728	62.3642	63.3452	64.2119	63.2577
PI068644	12.2933	12.9372	12.8928	13.3899	12.9164	13.0706		12.7733	13.2462	13.0903	14.037	13.5513	13.5516		35.4667	36.072	35.9231	36.8694	36.6188	36.5348		60.5333	62.6531	62.6059	63.7061	63.7743	63.2838
PI068666	12.5333	12.4897	12.6744	13.0202	12.4647	12.6322		13.4667	12.7875	12.7592	13.6483	13.0845	13.046		36.8	35.7281	36.2672	36.7978	37.0297	36.5251		63.7333	62.3873	63.0901	63.7401	64.0427	63.3382
PI068670-2	12.2933	12.8493	12.9215	13.2446	12.4098	12.8502		12.9867	13.3063	13.3635	13.5585	13.2277	13.4086		35.2	36.8636	36.2414	36.3092	36.1684	36.4631		60.5333	63.551	63.0336	63.4684	63.2949	63.3257
PI068671	12.0533	12.9795	12.7372	13.2966	12.794	12.942		12.9867	12.915	13.004	13.4684	13.0489	13.1189		34.6667	36.6828	36.0042	36.4817	37.3096	36.6062		61.0667	62.9511	62.7326	63.7779	64.4038	63.5093
PI068676	11.84	12.5612	12.9471	13.0808	12.6788	12.8384		12.5333	12.4718	13.5317	13.7282	13.5449	13.37		34.9333	36.3313	35.9623	36.6641	36.3845	36.483		59.7333	62.3612	62.953	63.117	64.0179	63.2087
PI068680	12.0533	12.8474	12.8863	12.9909	12.6496	12.8231		12.2933	12.6848	12.9411	13.3208	13.2744	12.9912		35.4667	36.5554	36.1282	36.5603	36.3732	36.4792		60.5333	62.8548	62.5809	63.0857	63.6358	63.0173
PI068687	12.0533	13.0066	12.5731	12.5783	12.3931	12.5395		12.5333	12.9994	12.8971	12.8397	13.4991	12.9674		36.8	36.8245	36.1243	35.7768	35.9243	36.1434		63.7333	63.0153	62.644	62.5929	63.6642	62.9216
PI068692-2	11.84	12.667	12.5429	13.1893	12.2912	12.6257		12.2933	12.3678	12.0679	12.8369	13.0414	12.4871		34.4	36.2741	35.5569	36.5512	35.7642	35.9977		60.5333	62.9247	62.6228	64.1382	62.7605	63.1267
PI068708	12.5333	12.597	13.1327	13.6301	12.7777	13.065		12.9867	12.8301	13.2595	13.8111	13.6929	13.4301		36.2667	36.1031	36.217	37.3283	37.1859	36.8441		61.6	62.2329	63.2569	64.4968	64.3138	63.6568
PI068709	12.7733	12.9492	12.8962	13.0721	12.3927	12.792		14.16	12.9841	13.3087	13.3772	12.9996	13.1977		37.6	36.4382	36.102	36.0178	36.5701	36.3155		64.8	63.2118	63.1071	63.7518	63.6156	63.4156
PI068718	12.0533	12.7708	12.8799	12.5945	12.4946	12.6424		13.4667	12.9681	13.8201	13.0951	13.7469	13.4691		35.7333	36.5729	36.3732	35.9354	36.6872	36.4475		61.6	63.4053	63.5034	63.275	63.9066	63.5494
PI068748	12.5333	12.8639	12.7628	13.1709	12.6811	12.8705		12.9867	12.7301	12.4288	13.1496	13.2241	12.8706		34.9333	36.1946	35.7348	36.3393	36.749	36.1922		61.3333	62.91	63.0475	63.7602	64.2567	63.4188
PI068762	12.7733	12.8274	12.9262	13.4072	12.4812	12.892		13.68	13.1062	13.5939	14.4486	13.7879	13.8087		36.2667	36.0332	35.9973	36.1673	35.912	35.9924		63.4667	62.5765	62.8024	63.3906	63.3773	62.9915
PI068763	12.7733	12.9919	13.012	13.2903	12.5451	12.9907		12.9867	12.6474	13.0405	13.199	13.1787	12.9632		36.8	36.8477	36.5875	36.5784	36.1565	36.7248		63.4667	63.3582	63.529	64.1694	63.117	63.7748
PI068778	12.9867	12.7912	12.7837	12.9632	12.3271	12.6753		13.68	12.7012	13.0414	13.1914	13.5125	13.0993		37.3333	36.25	36.0033	36.2244	36.5331	36.2323		65.0667	62.774	63.0482	63.5973	63.3697	63.1167
PI069501	12.5333	12.7852	12.8512	12.7989	12.4133	12.6677		12.9867	12.9781	13.0783	12.9942	13.4141	13.0868		36.5333	36.4938	36.3436	35.9974	35.8648	36.1857		63.2	62.49	62.8694	62.7809	62.5757	62.6111
PI069507-1	12.7733	12.7447	12.8302	13.133	12.5094	12.7948		13.2267	12.7853	13.1737	13.2056	13.1481	13.0899		36.2667	36.6426	36.4705	37.1169	37.2707	36.8953		62.4	62.5323	62.9019	64.2306	64.0192	63.3732
PI069512	13.2267	12.5842	12.9098	13.771	12.4838	12.8732		14.6133	12.8455	13.4545	14.5117	13.8083	13.7109		37.6	35.6963	35.8729	36.8048	36.0977	36.0401		65.3333	62.0793	62.8289	63.9257	63.3367	62.9502
PI070084	12.7733	12.6205	12.671	12.8159	12.0622	12.4974		13.4667	12.6519	13.563	13.224	13.1741	13.1299		36	36.2161	35.9707	36.0842	35.6439	35.8961		64	62.7452	62.6024	63.3131	62.457	62.735
PI070197	13.2267	12.6338	12.5355	13.1588	12.2185	12.5768		14.16	12.9035	13.1235	13.8852	12.9575	13.191		39.2	35.8875	35.9612	36.28	36.2758	36.1046		67.7333	61.7464	62.3074	63.7426	62.8947	62.6091
PI070251	12.2933	12.7598	12.9213	13.1895	12.2821	12.7543		13.2267	12.957	13.3373	13.636	13.3651	13.3411		36	36.5444	36.0621	37.0435	36.3134	36.5281		62.6667	62.7845	63.0072	64.4123	63.3544	63.4424
PI070456	12.2933	12.7781	12.5358	13.3222	12.3337	12.7025		13.2267	12.7562	12.5363	13.7222	12.9867	13.003		35.2	36.295	35.9763	37.03	36.778	36.4871		62.4	63.0095	63.2613	63.7605	63.7722	63.4618
PI070469	12.5333	12.8958	12.6977	13.37	12.3243	12.7862		12.9867	12.5443	13.1457	13.2531	12.8753	12.9199		36.2667	36.8043	36.122	36.9633	36.8692	36.7063		62.4	63.5387	62.7513	64.1841	63.7332	63.5185
PI070476	11.84	12.2096	12.5023	11.8531	11.8092	11.9764		12.5333	12.4432	13.0694	12.3263	13.3819	12.7025		36.5333	36.4007	35.4899	35.7581	35.913	35.9346		63.7333	62.9775	62.7327	62.8205	63.0034	62.9999
PI070495	13.2267	12.8606	12.7337	13.0944	12.2625	12.7044		14.3733	13.2872	13.3306	14.1405	13.5417	13.6541		38.4	36.3226	36.239	36.0119	35.875	36.1386		66.1333	62.3517	62.8904	63.1591	62.5567	62.6844
PI070500	12.5333	13.0854	13.0068	13.4321	12.5557	13.0308		12.7733	12.9992	13.0995	13.6669	13.5171	13.3285		35.2	37.0628	36.0603	36.8684	36.4072	36.6249		61.6	62.8666	63.2547	63.8119	63.8454	63.4386
PI072337	12.7733	12.7155	12.8837	12.9172	12.5162	12.7054		13.2267	12.633	13.228	13.1665	13.2207	12.9988		36.8	36.2814	36.1932	35.5594	36.1808	36.0036		65.3333	62.6163	63.5762	63.0973	63.2774	63.1201
PI073583	12.5333	12.7705	12.5741	13.1719	12.5257	12.7295		12.5333	12.7055	12.5437	13.204	13.4688	12.9102		35.7333	36.2115	35.6752	36.5266	36.681	36.231		62.6667	62.6565	62.8834	64.0846	63.9095	63.3109
PI073585	12.5333	12.883	13.0197	13.1061	12.2646	12.7824		12.5333	12.729	12.7709	13.5789	13.2223	13.0015		36.8	36.8877	36.1464	36.6969	36.0525	36.5128		63.4667	63.1937	63.4305	63.6461	63.2264	63.4191
PI073780	12.5333	12.4269	12.7742	13.0509	12.2802	12.5966		12.9867	12.4173	13.2783	13.6082	13.4953	13.152		36.5333	36.0847	35.8106	36.101	35.2424	35.8193		62.9333	62.0811	62.4701	62.9988	62.4823	62.4558
PI079596	12.7733	12.7271	12.8246	12.7635	12.5083	12.6655		13.2267	12.7749	13.3201	13.3829	13.4366	13.1814		36.8	35.8059	35.6019	35.8036	35.8132	35.7014		64.5333	62.0633	62.8161	63.0021	62.7945	62.6052
PI079746	13.2267	12.7058	12.8238	12.8446	12.1294	12.5848		13.68	12.6958	12.961	13.5844	13.3122	13.1079		38.1333	36.2092	35.9961	36.1114	35.7353	36.0109		65.8667	62.4637	62.8864	62.7539	62.9319	62.6755
PI079862-1	12.2933	12.8943	13.2939	13.439	12.8762	13.1298		12.9867	13.0322	13.5173	14.1075	13.2127	13.4871		35.7333	36.5859	36.9495	37.2089	37.3826	37.1118		61.0667	62.5304	63.5726	63.9279	64.3687	63.5877
PI079863	13.4667	12.5692	12.7755	12.853	12.264	12.5653		13.4667	12.9238	13.1122	13.4153	13.345	13.1137		39.4667	35.9572	35.8491	35.8431	35.5119	35.7843		68.8	62.2648	62.8656	62.6745	62.6049	62.591
PI079885	12.5333	13.2229	12.7945	12.8834	12.8288	12.9088		12.2933	13.329	12.7591	13.6391	13.3914	13.2032		37.0667	36.8732	36.486	36.675	36.9909	36.8248		63.7333	63.3574	62.9734	63.0942	64.0953	63.3966
PI080461	12.5333	12.8373	12.7606	13.0953	12.9364	12.8922		12.7733	12.4873	12.9482	13.4855	13.4504	13.0261		36.8	36.6691	36.1106	36.8858	37.5238	36.8662		63.4667	62.958	62.6744	63.5711	64.9449	63.5617
PI080480	12.7733	13.319	13.1001	13.4493	12.5516	13.1191		13.4667	13.4231	13.2956	13.7489	13.5944	13.5908		36.8	36.9627	36.7151	36.9565	36.082	36.7831		62.9333	63.1497	63.3109	63.8687	63.2971	63.432
PI080831	12.7733	12.9784	12.9667	13.196	12.2556	12.8407		12.9867	12.8146	13.5275	13.5367	13.4378	13.3097		36.5333	36.5645	36.0669	36.8582	35.9385	36.3989		63.2	62.6807	62.9591	63.5726	63.3009	63.1126
PI080845-2	12.0533	12.7515	12.9232	13.1531	12.1136	12.6893		12.5333	13.1275	13.8147	13.6402	13.0543	13.3886		33.8667	36.0726	35.8476	35.9265	35.859	35.8139		61.0667	62.62	62.9981	63.4155	63.1211	63.0249
PI082184	12.7733	12.6288	12.8007	13.0005	11.9787	12.5346		13.2267	12.5348	12.9789	13.1842	12.7959	12.7863		37.0667	36.2157	35.8643	36.2644	35.3943	35.9022		64	62.3541	62.7587	63.0392	62.1352	62.415
PI083893	11.84	12.6042	12.7447	12.9482	12.767	12.6652		11.84	12.731	13.2339	13.4468	13.632	13.1659		35.7333	36.6561	36.2184	36.4759	36.253	36.3763		61.6	62.6174	62.798	63.3291	63.7724	63.0191
PI083925	12.0533	13.0564	13.2036	13.1693	12.6291	12.9854		12.0533	12.7992	13.0687	12.8589	12.9238	12.8433		35.2	36.7747	36.4024	37.2093	37.2336	36.9688		60.2667	63.2719	63.2285	64.0162	64.505	63.7464
PI084669N	12.5333	13.0313	13.4091	13.2196	12.96	13.183		13.2267	13.2118	13.6349	13.6054	13.6151	13.5903		35.2	36.2729	36.5724	36.598	37.3881	36.7516		61.3333	62.3703	63.826	63.7941	64.7259	63.6918
PI084681	12.7733	12.8091	12.7909	12.5804	12.273	12.5618		13.68	12.8005	13.8042	13.2359	13.2316	13.2448		37.3333	36.5414	36.2101	35.8958	36.4091	36.2549		65.3333	62.9624	62.6125	63.133	63.0257	62.9412
PI084921	12.0533	13.4143	13.3816	13.341	12.9876	13.2562		12.2933	13.3081	13.4242	13.3157	13.4585	13.33		35.4667	37.0058	36.8964	36.8746	36.6997	36.8904		61.6	63.475	63.5427	63.7154	64.0086	63.6986
PI084987	12.2933	12.7718	12.9419	13.1663	12.9822	12.9406		12.7733	12.5312	13.1439	13.1872	13.8009	13.1708		34.9333	36.4765	36.1805	36.5029	36.7151	36.4037		61.0667	62.9759	63.4159	63.2703	64.184	63.3987
PI085356	12.5333	12.6319	12.8662	13.0522	12.6521	12.785		12.9867	12.4698	12.9311	13.1901	13.4284	12.9762		36	36.6677	36.2478	36.7365	36.4608	36.5662		61.8667	62.5655	63.0285	63.5709	63.608	63.1278
PI085671	13.4667	12.4258	12.8354	12.8786	12.4531	12.5918		13.92	12.439	13.1022	13.2826	12.9406	12.861		38.4	36.1968	35.7066	36.8361	36.4754	36.2036		68.2667	62.696	62.8456	63.9542	63.765	63.2982
PI086032	12.2933	12.722	12.6795	12.6876	12.6429	12.6272		13.2267	12.8841	13.0842	13.0535	13.0303	12.9946		35.4667	36.3531	36.1029	35.7167	36.8109	36.1835		61.3333	62.1329	62.7203	62.0934	63.0726	62.2841
PI086111	12.0533	12.7435	12.908	12.9631	12.5324	12.7229		13.68	13.1032	13.2641	13.0339	13.4617	13.2673		35.7333	35.9195	36.4279	36.3844	36.5874	36.3045		61.8667	62.0439	63.5415	63.6435	63.6213	63.1382
PI086443	13.92	12.6617	12.847	12.8844	12.537	12.6887		15.0933	12.8298	13.4843	13.6304	13.5173	13.3796		39.7333	35.9849	35.4222	35.5114	35.4336	35.4766		70.1333	61.8438	62.4324	62.2065	62.413	62.1071
PI086445	13.68	12.785	12.8432	13.1837	12.5769	12.815		13.92	12.8474	13.0628	13.9362	13.5655	13.3528		38.4	35.9503	35.6493	36.5433	36.8896	36.1653		67.7333	62.5009	62.573	63.542	64.0542	63.0738
PI086457-1	12.0533	12.8027	12.6604	13.146	12.4109	12.6759		13.2267	13.1309	13.1502	13.501	13.3582	13.3337		34.9333	36.2461	35.6032	36.4827	36.5672	36.129		61.0667	62.4986	62.4188	63.6184	63.8293	62.921
PI086878	12.9867	12.645	13.0126	13.1217	12.4468	12.8071		13.68	13.0431	13.6608	14.0082	13.5534	13.609		37.3333	36.077	36.3077	36.2293	36.361	36.2707		64.2667	62.3529	63.2676	63.3688	63.6833	63.1312
PI086903-4	14.3733	12.6516	12.6789	12.9365	12.147	12.5802		15.3067	12.6191	12.666	13.4758	12.7037	12.8577		39.4667	35.3477	35.5119	35.6304	36.016	35.4845		70.4	62.0054	62.2707	62.6059	62.9342	62.3195
PI087524	12.7733	12.4554	12.5892	12.8089	12.3528	12.4551		13.68	12.79	13.0767	13.7291	13.3889	13.1961		38.1333	36.1274	35.9214	36.1564	36.3369	36.0566		65.8667	61.7669	62.5144	62.5682	62.7763	62.2132
PI087619-1	13.2267	12.5342	12.7805	13.1523	12.4885	12.7124		13.4667	12.3742	12.9073	13.6153	13.1656	12.9348		37.8667	35.6868	35.1827	36.2171	36.0919	35.7423		65.6	62.0855	62.1107	63.3527	63.2099	62.5758
PI087634	11.6	12.7125	12.7495	12.6293	12.5074	12.5673		12.5333	12.8871	13.4921	13.3674	13.5504	13.3145		35.2	36.2784	35.7779	36.0272	36.8674	36.2925		60.5333	62.4046	62.2674	62.7639	63.6712	62.7236
PI088297	12.5333	12.9266	12.85	13.0696	12.7444	12.913		12.5333	12.7661	13.174	12.9892	13.3393	13.0263		35.2	36.6259	36.1909	36.7053	36.3859	36.5097		61.6	62.951	63.0477	63.7448	63.6446	63.3857
PI088307	13.4667	12.7465	12.8849	13.1204	12.4355	12.7979		14.16	13.059	13.4636	13.8436	13.3626	13.4604		38.1333	36.0654	35.7448	36.0835	36.5421	36.0974		66.1333	62.0814	62.7184	63.0351	63.6698	62.8292
PI088309	12.7733	12.7946	12.7195	12.5316	12.5194	12.5792		13.4667	12.9451	12.9186	13.2525	13.5813	13.1414		38.4	36.5377	36.2431	36.1702	36.4729	36.3923		66.4	62.676	62.6943	62.5307	64.3284	63.0595
PI088353	12.0533	12.7287	12.8889	13.1782	12.8718	12.8846		12.0533	12.7956	13.0531	13.2306	13.0247	12.9333		34.9333	36.1316	35.7325	36.9528	37.0562	36.4728		61.6	62.2889	62.8736	63.8681	64.4278	63.3667
PI088354	12.7733	13.2992	13.2645	13.6202	12.5963	13.2193		13.4667	13.3258	13.191	14.0132	13.3804	13.5349		36	36.9611	37.0491	37.6051	36.293	37.0055		63.4667	63.5033	63.8571	64.5594	64.3307	64.1685
PI088355	12.9867	12.6154	12.8721	12.941	12.1507	12.5678		13.68	12.7749	13.4623	13.4945	13.1799	13.1713		37.6	35.8386	35.5125	35.8845	35.5639	35.5485		66.6667	62.3261	62.726	62.8393	62.5596	62.4906
PI088445	12.9867	12.878	12.7645	13.1023	12.3388	12.7485		13.68	12.9004	13.0406	13.6616	13.1658	13.1985		37.0667	36.2491	35.9663	36.5607	36.0905	36.2205		65.0667	62.5448	62.6172	63.5458	63.3061	62.9897
PI088447	12.7733	12.8031	12.7509	13.3314	12.7475	12.8903		13.4667	13.0548	13.2994	14.0952	13.5332	13.5278		36.8	36.4421	35.7714	37.0132	36.7311	36.5181		63.7333	62.3189	62.2395	63.9972	64.1127	63.1036
PI088448	12.7733	12.9975	12.9336	13.1868	12.6192	12.9151		13.92	13.1878	13.5849	13.7395	13.5102	13.6098		36.2667	36.4901	36.0549	37.1688	37.5064	36.7742		62.9333	63.1386	62.7954	64.1415	64.5561	63.5876
PI088479	12.7733	13.0444	13.0749	13.3011	13.0128	13.108		12.9867	12.7433	13.2365	13.3793	13.4082	13.1556		36.8	36.4645	36.5732	37.1729	36.8005	36.8121		64	63.3183	63.3118	64.0567	64.3876	63.807
PI088495	12.7733	13.0597	13.0206	12.8384	12.58	12.8205		13.68	13.1897	13.2459	13.1357	13.7257	13.3434		37.8667	36.4287	36.3269	36.6919	36.0134	36.3927		65.3333	63.1227	63.6912	64.1144	63.5528	63.5972
PI089005-5	13.68	12.392	12.244	12.4786	12.3066	12.2976		14.6133	12.6725	12.6923	13.0869	13.37	12.9278		40	35.7674	35.7546	35.7979	35.82	35.7488		69.3333	62.1828	62.2832	62.7367	63.254	62.5326
PI089009	12.5333	13.0564	12.8919	13.3469	13.2127	13.1291		12.7733	13.1614	13.0939	13.9594	13.8591	13.5326		34.9333	36.6328	36.2155	37.1224	37.0201	36.6815		62.9333	62.7429	63.3979	64.0894	65.0048	63.825
PI089013	13.2267	12.5811	12.6074	12.9116	12.1173	12.5299		13.68	12.4938	12.8629	13.1447	13.0502	12.8301		38.1333	36.062	35.8522	36.3462	36.8115	36.282		66.6667	62.251	62.3402	63.2386	63.3571	62.833
PI089059	12.7733	12.8061	12.8484	13.0947	12.3976	12.7621		13.4667	12.9512	13.3959	13.5935	13.5755	13.3856		36.5333	35.9113	36.0398	35.9851	36.168	35.9746		63.4667	62.2554	62.7218	63.0195	63.1038	62.6949
PI089061-2	12.0533	12.7256	13.0192	13.2187	12.4317	12.8281		12.2933	12.4172	12.8001	12.8742	12.8921	12.6659		35.2	36.4074	36.2513	36.7624	36.9912	36.6999		60.8	62.9542	63.1531	63.9347	63.9682	63.5593
PI089064	12.9867	12.7517	12.8542	13.0854	12.3266	12.7057		13.68	12.7476	13.2017	13.6298	13.2443	13.1671		37.8667	36.3726	36.1238	35.8839	35.8417	36.024		66.1333	62.421	62.6819	63.0563	62.8493	62.7108
PI089138	12.7733	12.5399	12.5935	12.9656	12.0098	12.4754		13.68	12.6665	12.7322	13.6229	12.898	12.951		37.8667	36.3624	36.3311	36.5112	36.72	36.5369		65.6	62.4164	62.9041	63.7239	63.3335	63.1539
PI090486	12.5333	12.8088	12.9939	13.3413	12.6039	12.9058		13.2267	13.0362	13.7213	13.4827	13.5204	13.4516		35.2	35.5034	35.8014	36.5351	36.4227	35.9543		62.1333	62.1713	62.865	63.9509	63.5989	63.0032
PI090495N	12.0533	12.7783	12.7687	12.9813	12.2877	12.6825		11.6	12.5685	12.6503	12.5442	13.2817	12.6649		34.6667	36.4949	35.971	36.5917	36.4412	36.4148		60.5333	63.073	62.9085	64.3821	63.9402	63.6886
PI090499-1	12.9867	13.0004	12.8211	13.3324	12.3886	12.8824		13.68	13.3543	13.2818	13.7007	13.2378	13.4406		37.0667	36.1853	35.8298	36.2819	36.2667	36.1843		63.7333	62.2203	62.7876	63.7584	63.7493	63.0697
PI090560	12.7733	12.7681	12.9022	13.1916	12.9672	12.974		13.4667	12.5867	13.1972	13.6501	14.0233	13.4163		35.4667	36.1261	36.3476	36.1107	36.0234	36.1249		63.2	62.9157	63.002	63.227	63.2051	63.1354
PI090573	12.7733	12.8253	12.6731	13.1807	12.3709	12.761		13.92	12.7793	13.2141	13.9973	13.1529	13.3534		34.9333	36.1617	35.6006	36.3335	35.9957	35.9305		62.4	62.6212	62.2959	63.367	63.3798	62.848
PI090574	12.9867	12.6576	13.0523	13.078	12.4772	12.8472		13.92	12.5843	13.5216	13.6005	13.5266	13.3901		36.5333	35.7374	35.8664	36.4871	36.1821	36.0883		64.2667	62.1521	63.1952	63.1488	63.2388	63.0351
PI090575	12.5333	12.7262	13.2067	13.5889	12.5906	13.044		13.2267	12.6714	13.5364	14.2323	13.6937	13.5914		35.7333	36.4582	36.3579	36.9893	36.5584	36.6833		62.1333	63.0161	64.2214	64.1433	63.9511	63.9601
PI091089	12.5333	12.6622	12.9874	12.9153	12.3205	12.6826		13.2267	12.7603	13.0417	13.4286	12.9016	13.0085		35.7333	36.3281	36.0562	36.6685	36.7725	36.4193		62.6667	62.5645	63.0965	62.9693	63.8878	63.057
PI091091	12.7733	12.8314	12.7917	12.8613	12.2757	12.6855		12.9867	12.3751	12.5841	12.5379	12.7256	12.4768		36	36.5025	36.1887	36.4654	36.9202	36.5349		63.4667	62.8298	62.8809	63.5208	63.8993	63.3261
PI091109	13.4667	12.7459	12.6807	13.4303	12.6325	12.8749		14.3733	12.8092	12.7665	14.0134	13.4175	13.2873		38.4	36.4513	36.1447	37.0132	37.0463	36.6726		66.9333	62.7776	62.8321	64.3378	64.1864	63.5645
PI091120	12.9867	12.8948	13.0753	13.4412	12.2966	13.0081		13.92	13.0837	13.4716	14.3403	13.119	13.651		36.8	36.4581	36.1305	36.9852	36.3252	36.6214		63.4667	62.5314	63.19	64.1032	63.3738	63.4879
PI091120-2	13.2267	12.5765	12.787	13.2148	12.1701	12.6717		14.3733	12.6325	13.5234	13.5842	13.0214	13.211		38.4	36.1134	36.3409	36.017	35.9524	36.1639		66.4	62.3275	63.0134	63.3945	62.7927	62.9434
PI091126	13.4667	12.8443	13.0043	12.8418	12.2248	12.6727		14.3733	12.925	13.1319	13.3858	13.2712	13.1574		38.9333	35.5779	35.6229	35.7369	35.4018	35.5032		68.5333	62.6119	62.8895	62.6069	62.491	62.5832
PI091141	13.4667	13.1805	13.2884	14.0451	13.9718	13.6967		14.16	13.1091	13.4443	14.5988	16.0291	14.4763		37.3333	36.2336	36.3408	37.4601	36.8671	36.7337		65.3333	62.4431	63.5397	65.9002	67.3864	64.8177
PI091144	12.9867	12.8636	13.3121	13.2925	12.5672	13.0415		13.68	12.673	13.323	13.1994	13.1543	13.1042		36	36.003	36.0946	36.4546	36.1014	36.1546		63.2	62.6123	63.3207	63.9133	63.5343	63.3814
PI091159	12.2933	12.6268	12.9864	13.3454	12.4722	12.8359		12.5333	12.6707	12.9773	13.6844	13.4129	13.1358		36	36.5531	36.1822	37.3341	36.0923	36.6051		61.8667	62.4224	63.1697	63.946	63.3916	63.2517
PI091161	12.2933	12.9776	12.7251	13.2758	12.363	12.8334		12.7733	12.8174	12.6954	13.3294	13.2445	13.0057		36	36.6705	36.1629	37.099	36.329	36.6831		61.8667	63.36	62.7879	63.978	63.4216	63.5066
PI091164	12.5333	12.6581	13.1215	13.0214	12.703	12.8835		13.68	12.6781	13.7386	13.8322	13.9107	13.6204		36	36.3011	36.5592	36.6335	36.6275	36.5943		61.6	62.3715	62.9527	63.2941	63.805	63.0966
PI091165	12.2933	12.7763	12.8709	13.6058	12.6152	12.9671		13.2267	13.0507	13.5434	14.4598	13.5767	13.7412		34.4	36.2071	36.2198	37.2872	36.0793	36.4129		60.5333	62.5964	62.7415	64.1429	63.4171	63.189
PI091171	12.0533	12.2715	11.7465	11.8955	11.6876	11.6938		12.7733	12.2917	11.8135	12.4688	13.0692	12.2234		37.6	36.4784	36.1628	36.5318	36.1878	36.3292		65.0667	62.708	62.432	62.5357	62.5821	62.4343
PI091180	12.9867	12.4782	12.6679	12.9152	12.0619	12.4822		13.4667	12.2057	12.626	13.4345	12.6645	12.632		37.6	36.1729	35.9475	36.1559	36.3382	36.1279		66.4	62.3294	62.72	62.8995	63.0244	62.7751
PI091557	12.9867	12.9815	12.6052	12.8611	12.3895	12.6816		13.92	12.9038	13.1864	13.2922	13.4769	13.2267		38.1333	36.4639	36.1134	36.428	36.2178	36.353		65.8667	62.9708	62.8362	63.1669	62.6761	62.9535
PI091725-4	13.68	12.4323	12.4441	12.7415	11.6814	12.2279		13.92	12.2061	12.7709	12.8619	12.4656	12.4163		40.2667	35.5497	35.3504	35.0851	34.5897	35.0965		70.6667	61.6481	61.9841	62.2203	61.7264	61.8132
PI092109	13.4667	12.9677	13.0864	13.6785	12.39	13.0375		14.6133	13.1474	13.5528	14.2453	13.4312	13.6757		37.3333	36.1474	35.8505	36.7368	36.4196	36.2146		65.8667	62.6107	62.636	63.8345	63.2723	63.0339
PI092460	12.9867	12.6544	12.7701	13.0626	12.7111	12.7856		13.4667	12.7264	13.2616	13.3147	13.5119	13.1775		37.0667	35.9014	35.8179	35.9811	36.4374	36.0065		65.3333	62.302	62.4359	63.6765	64.0449	63.109
PI092465	12.9867	12.8928	12.9651	12.8449	12.2439	12.7306		13.2267	13.0427	13.3254	13.4305	13.1944	13.2206		36.8	36.2501	35.7891	35.9531	35.6496	35.912		64.8	62.091	62.7156	63.1486	62.8881	62.7474
PI092569	13.68	12.8497	12.9316	12.7537	12.3904	12.7168		14.3733	12.7281	13.2198	13.0818	13.3464	13.0789		38.6667	36.5681	36.3409	35.8819	36.2395	36.2273		67.7333	63.4188	63.3389	62.9105	62.6042	63.0531
PI092573	13.4667	12.6922	12.7902	13.147	12.4532	12.7411		14.8533	12.7559	13.3462	14.1098	13.5624	13.4991		38.6667	36.3951	36.0152	36.1391	36.3674	36.2033		67.7333	62.9824	62.6898	62.925	63.7354	63.0534
PI092580	13.4667	12.9099	13.1222	13.1441	12.4536	12.9421		14.16	12.9242	13.6013	13.474	13.3675	13.3866		38.1333	36.4959	36.425	36.6137	36.0462	36.4848		66.1333	62.7679	63.1734	63.6174	63.0877	63.2924
PI092590	12.7733	12.7962	12.9047	13.1618	12.6209	12.8655		13.2267	12.451	12.7229	13.4777	13.2791	12.9586		36.5333	36.4194	36.3425	36.9365	36.3329	36.5424		63.4667	63.1376	63.4911	63.5595	63.7655	63.5249
PI092602	11.6	11.8292	11.9928	12.2662	11.9177	11.8412		12.5333	12.1427	12.2789	12.8704	13.0607	12.4653		36	36.529	36.2814	36.8026	36.5666	36.5308		63.4667	62.4056	62.9225	63.4269	63.5551	63.0594
PI092627	12.7733	13.1532	13.2658	13.1512	12.9694	13.163		13.4667	13.1632	13.1424	13.2928	13.8959	13.4332		36.2667	36.7908	36.3353	36.935	36.4936	36.6806		63.2	62.8637	63.8484	63.6894	63.6036	63.5747
PI092629	12.9867	12.8808	12.907	12.9902	13.0927	12.9805		14.16	12.7598	12.8037	12.7959	14.3234	13.2669		36.8	36.4775	36.413	36.2121	35.5376	36.1784		64.2667	62.4535	62.9193	63.3561	62.8141	62.9035
PI092630	12.7733	12.7444	13.0188	13.2471	12.4659	12.9417		12.9867	12.5483	12.902	12.9621	13.2947	12.9372		34.9333	36.5021	36.1565	36.6125	36.1563	36.4181		61.3333	63.0596	63.7279	63.6356	62.6608	63.4571
PI092640	12.5333	12.6086	12.8216	13.202	12.2508	12.737		13.92	12.5272	13.2378	13.1208	13.5582	13.1997		35.2	36.8149	36.2302	36.966	36.1408	36.5869		61.6	63.4652	62.803	64.1611	62.9688	63.4367
PI092641	12.9867	12.5702	12.9104	12.7979	12.3823	12.6928		14.3733	12.9926	13.6661	13.4732	13.3781	13.4944		36.2667	36.0555	35.7572	35.8424	36.36	36.0318		63.4667	62.1849	62.4276	62.4144	63.586	62.7384
PI092660	12.5333	13.1458	13.1951	13.4064	12.7039	13.1657		13.2267	13.1523	13.6809	14.0235	13.565	13.6975		34.9333	36.6993	36.453	36.7288	36.4637	36.6177		61.6	63.1885	63.0114	63.4698	63.5504	63.4159
PI092661	13.2267	12.8013	12.9447	13.0513	12.2839	12.7573		13.68	12.7973	12.8443	13.0158	12.962	12.8602		38.1333	36.0797	35.9686	36.1506	36.2796	36.1449		66.1333	62.808	63.3537	63.8099	63.3959	63.3855
PI092671	12.9867	13.0287	13.1161	13.2297	13.025	13.1055		13.68	12.8711	13.4679	13.8435	13.8231	13.5336		36.8	36.342	36.0949	36.3777	36.3894	36.3496		63.7333	62.6872	62.9188	63.101	63.7696	63.109
PI092681	13.4667	12.7642	12.9255	13.0004	12.2394	12.7633		14.3733	13.2599	13.5177	13.5463	13.196	13.4591		37.3333	36.1552	35.9561	36.1471	35.568	35.9796		65.3333	62.9253	62.4609	63.2957	62.4606	62.8396
PI092694	12.9867	12.6949	12.7898	13.1287	12.356	12.7276		13.68	12.7349	13.4795	13.9464	13.0881	13.3035		37.0667	35.7771	35.4956	35.8968	36.0724	35.7963		65.6	62.859	62.5682	63.4365	63.2681	63.1204
PI092707	12.7733	13.1575	13.3459	13.2436	12.5966	13.1873		13.2267	12.9976	13.4333	13.6349	13.5657	13.5046		34.9333	36.825	36.6192	36.9034	36.0763	36.7315		60.5333	63.1649	63.7728	63.6576	63.1087	63.6332
PI092719	13.4667	13.0216	13.021	13.3487	12.4899	13.0306		14.16	12.9882	13.4183	13.9253	13.4091	13.5138		37.6	36.4281	36.4453	36.744	36.1188	36.5373		65.0667	62.971	63.4636	63.769	62.3726	63.2809
PI093560	13.4667	13.063	12.8395	13.3551	12.4836	12.9751		13.4667	13.2928	13.3916	13.8701	13.7423	13.6152		37.3333	36.4695	35.6873	36.5488	35.2196	36.0319		65.3333	62.9038	62.8242	63.7734	62.7779	63.1307
PI096195	13.4667	12.7452	12.3004	13.0095	12.107	12.5198		14.6133	13.2233	13.1102	13.7469	13.0316	13.3258		38.4	35.9695	35.4472	36.0166	35.8663	35.7941		67.2	62.2897	61.8763	62.9168	62.8006	62.459
PI096549	12.7733	12.7232	12.4626	13.0231	11.9956	12.4847		13.4667	13.0273	13.0992	13.8196	13.0371	13.2245		37.8667	36.1623	35.3802	36.5516	36.4646	36.1692		65.8667	62.4991	61.7629	63.3338	63.2103	62.6971
PI096786-1	12.5333	12.768	12.9641	13.6237	12.9693	13.1079		12.7733	12.6547	13.1944	14.1193	13.6062	13.4339		35.7333	36.2735	36.6565	36.8978	37.1909	36.8571		60.5333	62.3583	63.0012	63.7527	64.3744	63.3549
PI096927	13.2267	12.6514	12.8911	12.5641	12.0569	12.5293		13.68	12.9404	13.8855	12.6912	13.2725	13.1935		37.6	35.7999	35.3691	35.4122	35.8734	35.6492		65.6	62.3337	62.903	63.2047	63.3102	62.9937
PI196150	12.0533	12.104	12.1105	12.2593	11.8682	11.9725		13.68	12.479	12.4623	12.9072	13.1877	12.7594		37.0667	36.0297	35.7279	35.4161	36.1402	35.9403		64	62.0714	62.4624	62.4257	62.8663	62.4998
PI196162	12.5333	12.4445	12.5587	12.5082	11.9184	12.2617		13.68	12.6593	13.3098	12.8504	13.1046	12.9499		36.5333	35.9943	35.2391	35.8393	36.2969	35.7395		64.2667	61.8758	61.3872	61.583	62.7751	61.7389
PI200592	13.2267	12.8167	12.8285	13.2524	12.4085	12.8213		13.68	12.9257	13.2899	13.4798	13.3103	13.2541		38.4	36.103	35.864	36.1646	36.5868	36.2712		65.8667	62.1901	62.9194	63.9195	63.5737	63.1848
PI243532	12.9867	12.5097	12.8111	12.5609	11.948	12.2275		14.6133	12.573	13.1273	13.4338	13.1038	13.0069		38.4	35.1742	35.9902	34.7543	35.688	34.985		68	61.641	62.8331	61.9978	62.5921	61.844
PI248396	12.7733	12.6619	12.8322	13.1867	12.8272	12.8899		13.68	12.5127	12.9825	13.6155	13.5535	13.1983		36.5333	36.3304	36.2209	37.0197	36.5419	36.5716		62.4	62.4382	62.6885	63.4308	64.1443	63.1186
PI248398	12.2933	12.6813	12.7697	12.8714	12.4261	12.6157		13.2267	12.9999	13.3508	12.8631	13.1098	13.0569		36.8	36.1216	36.4859	36.7134	37.1991	36.6765		63.7333	62.8923	63.2866	63.839	62.7084	63.1919
PI253650A	12.9867	12.4295	12.4755	12.295	11.9989	12.193		14.3733	12.59	12.6936	12.5365	13.1015	12.6975		37.8667	35.6584	35.1777	35.2284	35.3504	35.2173		66.9333	62.2903	62.0841	62.6177	62.5266	62.2053
PI253660A	12.5333	13.0581	13.088	13.2833	12.7319	13.0543		13.92	12.7364	12.8061	12.6436	13.2683	12.9408		34.9333	36.6246	36.0711	36.5998	37.1731	36.6136		61.6	63.6453	63.7096	64.3542	64.842	64.1543
PI253661A	12.0533	13.1488	13.2502	13.3528	13.2611	13.3441		13.2267	13.0742	13.7178	13.8399	13.5526	13.7175		33.0667	36.504	36.6907	36.884	37.3247	36.9684		57.0667	63.1054	63.5095	63.6359	64.9064	63.862
PI253661B	12.5333	12.7941	12.8262	13.1233	12.647	12.854		13.2267	12.7145	13.0984	13.4593	13.6911	13.2808		36.2667	36.7411	36.3382	36.7227	37.1933	36.8665		62.1333	62.9906	62.8111	63.8381	64.2715	63.5323
PI266085B	13.68	12.8529	12.7644	12.9453	12.2816	12.7452		15.3067	13.126	13.3078	13.867	13.1494	13.5022		37.0667	35.6405	35.2037	35.147	35.9749	35.4205		65.8667	61.913	62.5217	62.7561	62.9702	62.5429
PI266085C	12.9867	13.0894	13.1679	13.2939	12.3815	13.0389		14.16	13.3513	13.5009	14.0491	13.0305	13.6107		35.2	36.3635	36.4248	36.5855	36.7931	36.5334		62.4	62.7343	62.969	63.3428	63.697	63.26
PI266806A	12.0533	13.0529	13.1575	13.3264	12.6545	13.0841		12.0533	12.7052	13.2531	13.6429	13.0874	13.1299		34.9333	36.6697	36.3953	36.9431	36.6721	36.8526		60	63.2936	63.497	63.6797	64.0711	63.8412
PI273483A	12.7733	12.7808	12.9022	13.1284	12.6638	12.8296		13.92	12.7664	13.6538	14.1392	13.5688	13.5747		36.2667	35.7632	35.2466	35.7198	35.7209	35.5033		63.7333	61.6018	62.0398	62.1657	62.9006	62.0103
PI273483C	13.4667	12.9459	12.7827	13.0884	12.4457	12.7801		13.92	13.0912	13.285	13.4535	13.461	13.3391		38.1333	36.0351	35.5055	35.6614	36.6112	35.8659		66.9333	62.4966	62.8098	63.2709	64.0823	63.0979
PI273483F	13.68	12.975	12.6348	13.3895	12.2877	12.7986		14.16	13.2243	13.0061	13.9081	13.1468	13.3538		38.4	36.0371	35.57	36.7235	35.816	35.9783		67.2	62.2999	62.2452	64.0058	62.8671	62.7735
PI274456	12.7733	12.4518	12.4256	12.7169	12.3007	12.3645		14.3733	12.8631	12.9505	13.7443	13.024	13.182		37.0667	35.7809	35.4647	35.3282	35.6889	35.3988		65.8667	61.9634	62.3096	62.3382	63.1806	62.282
PI283331	12.2933	12.8493	12.8641	13.0682	12.5584	12.8299		12.9867	12.6228	13.1218	13.3634	13.0925	13.0504		36.2667	36.4053	36.3689	36.7035	37.0109	36.7793		61.8667	62.6129	62.9949	63.4281	64.0498	63.3715
PI290134	12.2933	12.9124	12.9247	13.1104	12.4469	12.8786		12.2933	12.5437	13.1612	13.2536	13.218	12.9948		34.4	36.6776	36.3814	36.8044	35.7454	36.4407		60	63.0642	63.1142	63.6402	63.3908	63.3847
PI291288	13.2267	12.7547	13.079	13.161	12.6	12.9025		14.6133	12.7602	13.6087	13.5119	13.4388	13.4018		38.4	36.1439	36.3621	36.1503	36.9784	36.4886		65.8667	62.5122	62.9975	63.489	63.7068	63.2284
PI291299	12.7733	12.7408	12.5554	13.3406	12.334	12.7629		13.4667	12.5492	12.6204	13.5824	13.0532	12.9605		36	36.1441	35.7528	36.8597	36.1764	36.2703		62.4	63.2051	62.6537	63.9909	63.4371	63.3653
PI291302C	12.7733	12.6189	12.8295	12.7842	12.4976	12.6912		12.7733	12.2156	12.7414	12.4368	12.868	12.4575		37.0667	36.4588	36.5875	36.5409	37.2536	36.8458		64.5333	62.7663	63.3327	63.7165	64.5336	63.7895
PI291306B	12.0533	12.8925	12.8451	13.6159	12.529	12.987		12.2933	12.7019	12.6582	13.6233	13.1697	13.0246		33.6	36.3495	35.777	36.8691	36.6425	36.4158		59.7333	62.9644	63.2675	64.334	64.1629	63.7666
PI291309A	12.9867	12.4389	12.8074	12.8514	12.1391	12.5191		14.6133	12.5386	13.5575	13.5328	12.998	13.1956		37.3333	35.8723	36.0321	35.6124	35.8547	35.8133		65.3333	62.2043	63.1539	62.5773	63.068	62.7369
PI291310C	12.9867	12.8969	12.5747	12.9135	12.311	12.6724		14.3733	13.068	13.1586	13.707	13.5533	13.4711		36.8	35.8452	35.7607	35.8483	35.9383	35.8493		64.5333	62.5418	62.7896	63.0576	63.1109	62.9112
PI297544	12.5333	12.9095	12.7963	13.0336	12.5196	12.8387		12.2933	12.4489	12.2641	12.5255	13.3322	12.5538		34.9333	36.3829	35.9141	35.9507	36.1793	36.1164		61.6	62.9705	63.1674	63.449	63.7953	63.4352
PI339868E	13.4667	12.9308	12.936	13.1291	12.3551	12.8626		14.8533	13.3356	13.5705	14.0778	13.4801	13.7676		36.5333	35.8373	35.1529	35.4822	36.1318	35.5673		64.2667	62.1777	62.3425	62.2397	63.3557	62.425
PI339985	13.4667	12.6756	12.8253	12.9236	12.2505	12.641		13.92	12.7312	13.3304	13.1802	13.1124	13.0838		37.3333	35.4236	35.2418	35.2301	35.6524	35.2691		65.3333	61.9696	62.4338	62.524	62.5996	62.2347
PI339993	13.4667	12.5325	12.5779	12.9786	12.3369	12.5973		14.3733	12.7647	13.3467	13.8952	13.6149	13.4927		37.0667	35.445	35.3064	36.1562	35.1301	35.4234		63.7333	61.7084	62.132	63.1809	62.2539	62.0986
PI339995	12.7733	12.9606	12.9448	12.837	12.6722	12.871		13.68	12.989	13.3205	13.5352	13.445	13.3951		35.7333	36.3164	35.5828	35.7564	36.5897	36.075		61.8667	62.3621	62.3471	62.4301	63.8417	62.6808
PI340011	13.2267	12.8434	12.9203	13.059	12.2999	12.746		14.3733	12.9556	13.4205	13.977	13.2881	13.4574		37.6	35.3742	35.1742	35.389	35.1107	35.1906		65.3333	61.78	62.0988	61.884	62.0227	61.768
PI340031A	14.16	12.6775	12.922	12.7349	12.3784	12.7042		14.8533	12.8431	13.5246	13.6002	13.399	13.3985		38.4	34.818	34.8547	34.7556	34.902	34.747		66.9333	61.5742	61.8212	61.3115	62.3844	61.6133
PI347552B	12.0533	13.1966	13.0627	13.0376	12.5035	12.9226		12.2933	13.0802	13.4585	12.5994	12.8171	12.9045		35.4667	37.233	36.3668	36.8082	36.069	36.6808		61.0667	62.9805	63.2137	63.5281	63.4077	63.2799
PI347560	12.5333	13.0588	12.8386	13.3596	12.4538	12.9258		12.9867	12.8564	12.8689	13.5554	13.1467	13.0854		36.2667	36.7907	35.7962	37.1304	35.8261	36.4426		62.4	63.0956	62.469	63.7157	63.0818	63.1065
PI360835	12.5333	12.4029	12.2591	12.5919	12.1554	12.2323		12.9867	12.5484	12.653	13.0996	13.2097	12.7911		36.5333	35.5752	34.94	35.5698	35.0138	35.0854		64.5333	62.0132	61.7709	62.6284	61.9151	61.8723
PI360843	12.7733	12.8134	12.8511	13.1426	12.4267	12.8362		12.9867	12.4137	12.7375	13.5785	13.1085	12.9707		35.2	36.5816	36.0399	36.7138	36.0117	36.3623		61.6	63.332	63.3391	64.2201	63.2143	63.5987
PI361101	13.2267	13.1247	13.0151	13.5022	12.6153	13.0717		14.16	13.1982	12.8144	13.3048	13.2236	13.222		36.8	36.34	36.0593	36.9814	36.4584	36.4109		64	63.3877	63.561	64.946	63.8264	63.8913
PI370055	12.9867	12.9496	12.8607	13.1633	12.4345	12.8445		13.4667	12.9437	12.8747	13.0841	13.1339	13.0294		36.5333	36.0669	36.3869	36.6773	36.4915	36.3801		63.4667	62.5302	63.6302	63.7188	63.4896	63.3264
PI378672	13.4667	13	12.5992	12.8217	12.4886	12.7018		14.8533	13.2476	13.1834	13.5562	13.9005	13.5861		38.1333	36.1567	35.4062	36.0512	35.8754	35.8217		66.4	62.5696	62.6282	63.2622	63.5407	62.9712
PI379556	12.7733	12.9774	12.8111	12.9454	11.7402	12.5348		13.2267	13.1321	13.1273	13.3328	12.8401	13.0825		36.5333	35.7521	35.9902	36.2931	35.6445	35.8038		62.1333	62.3045	62.8331	63.4789	61.1238	62.0935
PI384471	12.7733	13.163	12.9244	13.1516	12.5317	12.9105		14.16	12.9083	12.9065	13.631	13.3178	13.2323		37.3333	36.0268	35.6058	36.3237	36.1459	36.0198		65.6	62.6931	62.6527	63.1438	63.227	62.9774
PI385942	12.0533	12.2516	12.382	12.4442	11.9362	12.127		12.5333	12.4122	12.705	12.9815	12.7939	12.6159		35.4667	35.8015	35.7533	36.1572	36.4809	35.921		61.6	62.0595	62.4699	62.7044	63.2627	62.3955
PI398296	13.2267	12.5759	12.8694	13.0079	12.3224	12.6564		14.6133	12.4689	13.1654	13.6112	13.2294	13.155		38.1333	36.2983	36.0696	36.014	35.3264	35.9268		66.6667	62.3287	62.8363	62.8247	62.5736	62.6217
PI398321	13.4667	12.6737	12.5438	12.8605	12.1761	12.4715		14.6133	12.8312	13.17	13.618	13.4482	13.2993		37.8667	36.0716	35.7514	36.3965	35.2084	35.6315		67.2	62.2649	62.0832	62.5906	62.3147	62.0819
PI398386	12.0533	12.5903	12.6088	12.8516	12.5194	12.5763		12.7733	12.547	12.4908	13.2354	13.3599	12.8964		34.6667	36.5204	35.69	36.1801	36.3007	36.0755		60.5333	62.568	62.5468	63.4205	63.9717	62.9886
PI398396	12.9867	12.9093	12.9333	13.2234	12.5757	12.8555		13.4667	12.598	12.9813	13.5983	13.1512	13.0459		37.3333	36.4377	35.5751	36.2805	36.424	36.1012		65.3333	62.4385	62.5406	63.0068	63.6663	62.8036
PI398406	12.5333	12.5892	12.9957	12.9907	12.3164	12.6459		14.3733	12.9146	13.3609	13.4551	13.466	13.4047		36.5333	36.0029	36.0182	35.9159	36.19	35.9565		63.7333	61.9589	62.6837	63.1851	63.1851	62.6569
PI398415	13.68	12.8631	12.7583	13.1534	12.514	12.8083		14.3733	12.9638	13.0289	13.9915	13.4996	13.4317		37.8667	35.9036	35.9008	36.044	35.6076	35.7578		66.9333	61.8649	62.5598	63.0965	62.7751	62.4805
PI398420	13.4667	12.7944	12.8387	13.4832	12.4485	12.8378		14.6133	13.4096	13.5165	14.4326	13.4189	13.7828		38.1333	35.8839	35.4315	36.6257	35.1499	35.6344		66.9333	62.2164	62.3037	63.7377	62.491	62.5077
PI398440	12.9867	12.8982	12.6978	13.0536	12.2421	12.5606		13.92	12.8368	12.9421	13.3443	12.9533	12.9263		40.2667	35.5938	35.5483	35.8025	36.0543	35.6209		70.1333	62.2984	62.2279	63.0388	62.9471	62.4346
PI398490	13.4667	13.1	13.0137	13.1281	12.2635	12.8179		14.8533	13.2418	13.3819	13.8946	13.4934	13.5952		38.4	36.2546	35.9563	36.763	35.7941	36.078		66.9333	62.8063	62.7573	63.3779	62.8619	62.795
PI398492	13.2267	12.8242	12.9454	13.0453	12.2345	12.7202		14.6133	13.4074	13.4242	13.8132	13.7145	13.7222		37.8667	36.3498	36.0294	36.8538	35.6472	36.1896		65.3333	62.6647	62.6871	63.3443	62.8109	62.7806
PI398494	13.2267	12.866	12.8503	13.1425	12.4264	12.7842		13.68	12.5988	12.9928	13.3711	13.0555	12.9787		37.0667	35.8739	35.5312	36.5471	35.7941	35.8248		65.6	62.1091	62.341	63.6718	63.4191	62.7878
PI398516	14.16	12.7444	12.7708	13.2689	12.5122	12.772		15.3067	13.2068	13.7817	14.2254	13.8161	13.8566		40.2667	35.9014	35.0798	36.0159	35.6313	35.5377		70.6667	62.1955	61.8748	63.4783	62.8105	62.4953
PI398599	13.2267	12.6224	12.6737	12.7834	12.4699	12.5814		13.68	12.8273	12.9324	13.6895	13.9736	13.372		37.8667	35.5387	35.2504	36.033	36.0916	35.6349		65.8667	61.675	62.2976	62.9138	63.4223	62.4213
PI398641	13.4667	12.4352	12.4407	12.625	12.074	12.289		14.16	12.6773	12.8745	13.5447	13.0359	12.9854		38.4	35.2967	35.1656	35.1961	35.0264	34.9677		68.5333	61.7367	62.2271	62.4592	61.8652	61.8715
PI398686	13.2267	12.6013	12.4225	12.8193	12.2574	12.4536		14.6133	12.8856	13.1295	13.6907	13.6651	13.4195		38.9333	35.3387	34.9245	36.2711	35.2471	35.4293		67.7333	61.6143	61.8972	62.3348	62.2685	61.9896
PI398687	13.2267	12.4918	12.3744	12.5974	12.033	12.2649		13.2267	12.5476	12.6419	13.1705	12.8285	12.6667		38.4	35.2102	35.1499	35.4059	35.5876	35.1858		67.7333	61.6296	61.9146	62.6505	62.2766	61.9313
PI398695	12.7733	12.5341	12.6127	12.9081	12.1093	12.448		12.9867	12.6643	13.1597	13.6995	13.5644	13.2158		37.3333	35.8592	35.4036	35.9705	35.7717	35.664		65.0667	61.8888	62.1113	62.7506	62.7172	62.2033
PI398697	12.9867	13.0495	13.2537	13.3061	12.9058	13.1182		13.92	13.2198	14.1313	13.9205	13.6476	13.8227		36.8	36.3105	35.849	36.5024	36.2062	36.1698		63.7333	62.8487	62.5907	63.6938	63.7323	63.132
PI398704	13.4667	12.7066	12.6831	12.8535	11.9869	12.5071		14.3733	12.5115	12.9721	13.2283	12.9187	12.9087		38.4	36.377	36.1544	36.4322	35.7274	36.1229		66.9333	62.8928	62.5875	63.3255	62.8288	62.8576
PI398709	13.4667	12.4795	12.5374	12.682	12.0036	12.3738		15.0933	12.7258	13.2211	13.3444	13.2254	13.1887		37.0667	35.3222	34.7525	35.5028	34.5652	34.8462		65.3333	61.3174	61.6036	62.0095	61.7253	61.3663
PI398750	12.9867	12.8956	12.8861	13.3799	12.7506	12.921		14.16	12.9446	13.1463	14.0473	13.1872	13.3756		37.3333	36.2145	35.6608	36.7855	36.5021	36.1914		65.3333	62.3227	62.5367	64.0025	63.9864	63.0466
PI398765	13.4667	12.9948	13.1832	13.2321	12.452	12.9944		14.8533	13.286	13.7152	13.9184	13.3675	13.7702		38.1333	36.4874	36.2248	36.7885	36.6165	36.5727		65.0667	62.5641	63.137	63.3272	63.7703	63.1047
PI398903	13.2267	12.4315	12.5333	12.8392	12.5025	12.5224		15.0933	13.152	13.3891	13.8336	13.7428	13.6811		36.5333	35.1567	34.8414	35.9433	35.1639	35.0497		65.0667	61.426	61.9573	62.7341	62.4464	61.908
PI398909	12.2933	12.6985	12.7684	12.9981	12.7688	12.7852		13.2267	12.6665	12.9432	13.0664	13.3634	13.0534		35.2	36.2959	36.2241	36.564	36.261	36.3416		60.5333	62.6187	63.0025	63.3222	63.4092	63.0108
PI398954	13.2267	12.5487	12.5851	13.018	12.2948	12.5531		13.92	12.5307	13.1149	13.6499	13.4761	13.194		36.8	35.4787	35.0767	35.996	35.4026	35.2847		65.0667	61.5993	61.7989	62.7012	62.3923	61.8787
PI398970	13.4667	12.7908	12.7947	13.1189	12.1428	12.6045		14.8533	13.0649	12.9764	13.9467	13.6067	13.4464		39.2	35.8547	35.6518	35.8911	35.3123	35.5155		69.0667	62.4688	62.4287	62.879	62.4146	62.3633
PI398975	12.5333	12.7898	13.0658	12.9802	12.3972	12.8007		13.4667	12.6968	13.4891	13.2753	12.9739	13.1607		34.4	36.2349	35.9542	36.1135	36.22	36.0298		61.0667	62.6716	63.0415	63.0698	63.3393	62.9911
PI398982	12.9867	12.7593	12.7462	13.1002	12.3416	12.672		13.92	12.8507	13.012	13.5617	13.1539	13.1591		36.8	35.9141	35.9498	36.0996	35.8134	35.8085		65.0667	62.0667	62.6505	63.1068	62.906	62.5215
PI399001	12.9867	12.7374	12.6481	12.8397	12.3091	12.6037		14.3733	12.91	12.9083	13.2965	13.4246	13.2379		36.5333	36.1664	35.8234	35.5708	35.8733	35.7867		64	62.4123	62.6148	62.5855	62.8427	62.5527
PI399016	12.9867	12.7986	12.6256	12.9869	12.3844	12.6297		13.68	12.5827	12.8114	13.2372	13.3906	12.9636		37.6	35.495	35.2022	35.8955	36.0477	35.5401		65.3333	62.0937	62.0635	62.919	63.2602	62.3903
PI399017	12.9867	12.8461	12.9037	13.0715	12.4972	12.8143		13.4667	12.9454	12.9789	13.4725	13.398	13.2294		36	35.8936	35.6059	36.2513	36.1968	35.886		63.4667	62.7882	62.723	63.6889	63.4697	63.0818
PI399030	12.7733	12.9614	13.0858	13.1956	12.5517	12.9114		13.68	12.8393	13.2755	13.2512	13.2625	13.1881		36.5333	36.3326	35.6789	36.3537	36.4001	36.132		63.2	62.2877	62.3345	63.7709	63.671	62.8678
PI399063	13.4667	12.3829	12.7492	13.1944	12.3369	12.6024		15.3067	12.7667	13.5507	14.2175	13.6095	13.6235		38.1333	34.9304	35.0391	35.869	35.306	35.1208		67.7333	61.0811	62.2351	62.2426	62.4185	61.808
PI404168	12.5333	12.663	12.5374	12.7438	12.2683	12.5179		12.2933	12.5866	12.9882	13.0415	13.5424	12.9756		35.7333	36.8198	35.919	36.3768	35.8399	36.2331		62.6667	63.5245	63.2703	63.1943	63.4267	63.3991
PI404177	14.16	12.8042	12.8293	12.9687	12.2868	12.674		15.0933	13.1056	13.2666	13.419	13.314	13.3185		40.2667	36.003	35.5972	36.1433	36.1387	35.8786		69.8667	62.2875	62.1526	63.0342	62.7516	62.3933
PI404179A	12.0533	12.5429	12.5776	13.0506	12.1825	12.4957		12.7733	12.6913	12.9849	13.6092	13.0455	13.0513		35.2	36.0216	35.674	36.0621	36.2633	35.9152		61.8667	62.0746	62.2734	63.0833	63.2101	62.5548
PI406707	12.5333	12.8164	12.7946	13.1238	12.6383	12.8205		13.4667	12.971	13.253	13.7107	13.699	13.4907		34.4	35.6851	35.1455	35.8494	35.8869	35.4654		61.3333	62.1145	62.0517	63.0077	63.5662	62.5326
PI406710	12.9867	12.9509	12.8801	13.1584	12.3488	12.8126		13.68	12.912	13.1609	13.6337	13.186	13.2599		36	35.9647	35.7091	36.2842	35.7094	35.8032		63.2	62.1671	62.374	63.0381	62.8105	62.4455
PI407717	13.68	12.7296	12.8513	13.039	12.3945	12.7233		13.68	12.9586	13.3582	12.85	13.5112	13.0954		40	36.1823	36.0145	36.2675	36.9845	36.385		68.8	62.5576	63.0953	63.5728	64.1061	63.2932
PI407736	12.7733	12.7504	12.8267	12.8809	12.2879	12.6336		13.4667	12.9296	13.2867	13.03	13.3036	13.1472		36.8	36.0266	36.1129	36.5927	36.4917	36.2776		63.4667	62.6701	63.6714	63.9125	63.7925	63.397
PI407773A	13.68	12.4481	12.5485	12.6381	12.1981	12.4654		14.6133	12.5728	12.7439	12.8244	12.7202	12.7627		37.0667	35.9121	36.2791	35.7882	36.3952	36.025		65.3333	61.9613	62.8158	62.7832	63.2514	62.6358
PI407788A	13.92	12.6306	12.4906	12.8118	12.0313	12.4307		15.3067	13.0375	13.2657	13.7903	13.0117	13.3131		40.5333	36.1294	35.5643	35.4624	35.6795	35.7059		70.1333	62.3404	61.7813	62.1282	63.0407	62.1981
PI407806A	12.9867	12.6355	12.4742	12.7315	12.0458	12.3819		14.16	12.7851	12.9805	13.4528	13.1385	13.1053		38.9333	36.2738	36.4526	36.6539	36.3075	36.4599		66.9333	62.6176	63.0756	63.5512	62.5747	62.9438
PI407821A	13.4667	12.8616	13.0201	13.1274	12.0898	12.7141		13.92	13.3618	13.5828	13.8145	13.5959	13.6148		38.6667	35.4439	35.7908	35.7048	35.1578	35.4509		67.4667	62.0315	62.849	63.0364	62.2355	62.4404
PI407823	13.2267	12.546	12.5775	12.6672	12.0591	12.3845		13.92	13.1242	12.8663	13.3078	13.0618	13.0877		38.9333	36.5751	36.1083	36.0054	36.3063	36.2583		67.7333	62.9049	62.7736	62.7552	63.3894	62.9537
PI407845A	13.4667	12.8	12.8234	13.3891	12.2514	12.7729		14.16	12.7918	12.987	14.1063	13.1346	13.2715		38.1333	35.9612	35.9043	36.5452	36.0225	36.0172		66.9333	62.0638	62.5839	64.1843	63.2019	62.9224
PI407851	12.9867	12.5433	13.0149	13.28	12.0916	12.6781		13.68	13.0452	13.5739	14.3623	13.0616	13.5394		36.5333	35.1351	35.5012	35.2205	35.1979	35.117		64	61.3695	62.2767	62.6937	62.0064	61.9076
PI407877B	13.2267	12.8636	12.8024	12.9465	12.1809	12.6331		13.4667	13.1871	13.0985	13.6528	13.269	13.2806		38.4	35.8252	35.9291	36.0386	35.6247	35.7955		66.9333	62.1427	62.4777	62.8745	62.8394	62.4972
PI407892A	13.2267	12.7789	12.852	13.0775	12.1538	12.6655		13.4667	12.7763	12.7377	13.3629	13.0596	12.9442		38.1333	35.9335	35.8179	35.9418	36.1938	35.9369		65.3333	61.9104	62.2233	63.2078	61.8726	62.1412
PI407922	12.9867	13.0104	12.8822	13.473	12.7845	13.0257		13.2267	13.0356	13.2775	13.8305	13.476	13.4193		36.8	36.2592	36.0293	36.8009	36.4248	36.3565		64	62.6528	62.8783	63.8421	63.8227	63.2409
PI407926A	13.2267	12.3534	12.8405	13.0637	12.4942	12.6508		14.3733	12.7746	13.4565	14.2134	14.1048	13.7133		37.3333	35.1427	35.4	36.1693	35.7333	35.5196		65.3333	61.4021	62.4533	62.6775	63.6023	62.3657
PI407952B	13.2267	12.6651	12.826	13.1582	12.5882	12.7344		13.92	12.7979	12.9074	13.5939	13.4395	13.1727		38.9333	36.2006	36.2051	36.6697	36.3988	36.3334		66.9333	62.1677	62.7244	63.3859	63.3071	62.7456
PI408020D	13.4667	12.6539	13.069	13.2885	12.3419	12.7789		13.4667	12.4045	13.0222	13.4769	12.8059	12.8258		38.6667	36.4155	35.8162	36.2415	35.9366	36.0379		67.7333	62.3901	62.5388	63.3701	63.0206	62.7358
PI408028	13.2267	12.6794	12.8911	13.1444	12.3415	12.714		13.92	12.8152	13.3586	14.0428	13.3554	13.414		36.8	35.3421	35.265	36.2427	34.9929	35.2704		64.8	61.6711	62.0733	62.3997	62.1594	61.8391
PI408124A	12.9867	12.6789	12.8101	13.0659	12.238	12.6429		14.16	12.8227	13.2214	13.6968	13.0987	13.2569		36.8	36.0976	36.2715	36.4948	35.8226	36.0801		65.3333	62.8585	63.1999	63.5034	63.6942	63.2844
PI408130	12.9867	12.6581	12.5793	12.8436	12.129	12.4811		13.68	12.8171	13.2806	13.5082	13.4698	13.2738		36.5333	35.5419	35.1937	35.2831	35.1584	35.105		64.2667	62.1076	62.4051	62.0771	61.9962	61.9255
PI408138C	13.68	12.7874	13.3004	13.3508	12.493	12.918		14.8533	13.0204	13.8473	14.1445	13.6941	13.7407		39.2	35.6396	35.3456	35.7537	35.5972	35.4556		68.2667	62.0521	62.3346	62.4039	63.1022	62.256
PI416749	12.2933	12.4102	12.5297	12.6357	12.342	12.4156		12.5333	12.3263	12.7434	12.7076	13.0334	12.5742		34.9333	35.3406	35.371	35.6149	36.1949	35.4781		61.8667	61.853	62.7192	62.5115	63.0662	62.3789
PI416773	13.4667	12.4128	12.3836	12.772	12.1258	12.4041		15.3067	12.8259	13.2217	13.4899	13.3375	13.3222		37.8667	35.358	35.3127	35.9588	35.8621	35.5561		66.1333	61.7541	62.2555	63.1529	63.2323	62.5086
PI416855	11.6	12.4674	12.7388	13.0202	12.4626	12.5758		12.2933	12.8065	13.2464	13.4274	13.6033	13.2826		33.8667	36.4285	35.7866	35.7887	36.2224	36.0165		58.6667	62.5901	63.03	63.2371	63.3815	62.8971
PI416904B	12.7733	12.4679	12.2638	12.8719	12.0797	12.3233		13.92	13.0148	13.0196	13.907	13.4346	13.3524		37.6	35.6157	34.8379	35.6919	35.0718	35.2118		65.3333	61.7573	61.3983	61.9426	61.8898	61.536
PI416941	12.9867	12.8527	12.6346	12.7936	12.5914	12.6943		13.92	12.7677	12.8594	13.0934	13.2482	12.9866		37.0667	35.9683	35.3627	35.3113	36.242	35.6654		65.3333	62.3589	62.4665	62.5829	63.09	62.5832
PI416986	13.4667	12.6652	12.8282	12.7515	12.5242	12.6312		14.8533	12.8144	13.6229	13.4616	13.9311	13.5073		38.6667	35.6198	35.7498	35.5032	35.3518	35.4611		68.2667	62.0148	62.6861	62.0964	62.655	62.2319
PI416997	12.5333	12.6635	13.041	12.9779	12.2635	12.6631		13.2267	12.6042	13.2904	12.9358	13.1733	12.9697		36.2667	35.9216	35.7665	36.3189	36.1361	35.9464		62.6667	62.3753	62.8049	62.7003	63.3872	62.6332
PI417029	13.92	12.788	12.6113	12.9482	12.5723	12.7167		14.6133	12.9951	12.9702	13.5741	13.3983	13.2394		39.2	35.5713	35.5489	35.8309	36.2625	35.7217		68.5333	61.8111	61.8361	62.7467	63.332	62.2906
PI417040B	12.7733	12.8062	12.6916	12.5727	12.3857	12.5733		13.2267	13.0114	12.5903	12.7474	13.0788	12.8002		36.8	35.9385	35.6083	35.2635	36.3982	35.7546		63.7333	61.9827	62.8206	62.0051	62.5886	62.2277
PI417060	12.9867	12.5463	12.7151	12.5654	12.2563	12.575		13.92	12.365	13.2395	12.9738	13.3885	13.0585		34.9333	35.7264	35.7145	35.6667	36.215	35.7955		61.6	62.4475	62.2738	63.1262	63.3084	62.8193
PI417071	12.7733	12.7249	12.7008	12.9015	12.2222	12.5913		13.2267	13.1201	13.0518	13.6112	13.5702	13.365		36.5333	35.936	35.7756	35.9183	35.9401	35.8374		63.2	62.104	62.4645	62.5183	62.9335	62.375
PI417151	12.9867	11.8696	12.065	12.4217	11.7048	11.9083		13.68	12.473	12.45	13.6607	13.1844	12.8626		37.6	34.8244	35.3102	35.0918	34.8842	34.8617		66.1333	61.1518	61.7072	61.9694	62.0714	61.5039
PI417174	13.4667	13.0686	12.966	13.3047	12.9145	13.1053		14.3733	13.4425	13.3361	13.7584	13.812	13.7116		36.5333	36.0931	35.8928	35.8303	35.5443	35.7701		64.8	62.7245	62.5088	62.9489	63.0255	62.7667
PI417176	12.7733	12.5748	12.4709	12.4051	12.3259	12.4494		12.0533	12.2374	12.2956	12.6323	12.7382	12.3192		35.2	36.0919	35.4974	35.7996	36.2959	35.8927		62.1333	62.1493	62.4887	62.633	63.7437	62.732
PI417183	12.5333	12.4016	12.597	12.7883	12.4445	12.5277		12.7733	12.3907	12.8138	12.9405	13.3739	12.8004		35.2	35.5097	35.3477	35.4371	35.5277	35.3452		62.1333	61.8805	62.5034	62.5397	62.5232	62.2584
PI417200	12.5333	12.6713	12.7344	12.9656	12.54	12.6812		12.9867	12.7714	13.2185	13.7165	13.8044	13.3916		35.7333	36.0743	35.3332	36.1175	35.969	35.7959		62.4	62.2707	62.0989	62.7253	63.4966	62.5242
PI417217	11.84	13.2474	13.0317	13.5634	12.7422	13.2368		12.2933	13.418	13.3912	14.0072	13.2826	13.6708		31.7333	36.9751	36.333	37.3707	37.0754	36.9982		54.6667	63.2473	63.1568	64.1785	64.2506	63.7285
PI417229	13.4667	12.9477	12.9128	13.4142	12.8303	13.059		13.4667	13.1193	13.5805	14.0889	13.4889	13.6112		37.0667	36.3786	35.7506	36.6531	36.3993	36.2886		64	62.7575	62.744	63.7779	63.9926	63.2439
PI417249	12.9867	12.4226	12.5673	12.8898	12.338	12.5443		13.92	12.6022	13.1047	13.49	13.6644	13.297		35.4667	36.2981	36.1248	36.7714	36.5899	36.3521		62.1333	62.4347	62.8992	63.4076	64.2101	63.1043
PI417274	12.9867	12.4269	12.2648	12.5857	11.964	12.2278		14.6133	12.9985	13.2015	13.4034	13.3083	13.2642		37.6	35.1077	34.6429	34.7471	35.2029	34.786		66.4	61.7511	61.5945	62.4436	62.3957	61.903
PI417276	12.7733	12.7734	13.0587	12.8977	12.6826	12.8686		12.9867	12.9172	13.4449	13.4509	13.6291	13.4045		36.5333	35.8918	35.7334	35.6662	36.8807	36.1051		62.1333	62.2108	62.7651	63.073	64.1881	62.9879
PI417291	13.2267	13.0898	12.9814	12.9342	12.408	12.8684		13.68	12.9754	13.4122	13.3316	13.5082	13.319		37.0667	36.1512	35.5935	36.236	35.5467	35.8782		64.5333	62.5892	62.779	63.1678	62.6153	62.7708
PI417304	13.2267	12.6116	12.5508	12.56	12.1035	12.4077		14.16	12.7902	12.8949	12.9137	13.0065	12.8903		37.6	35.4269	35.5038	35.0027	35.5229	35.2853		65.8667	62.2495	62.577	62.4867	62.6953	62.3901
PI417334	12.7733	12.1021	12.2999	12.5262	12.1206	12.1621		14.16	12.5449	12.5646	13.0503	13.1139	12.784		37.3333	34.8108	35.1678	34.2932	35.0313	34.6752		65.3333	61.1527	61.4529	62.2162	62.0293	61.4894
PI417345A	12.0533	12.5933	12.6662	12.7225	12.3692	12.5071		12.9867	12.4728	12.8135	13.1352	13.3369	12.9311		34.9333	35.6694	35.535	35.5821	36.334	35.6623		61.0667	62.2113	62.2459	62.4411	63.2869	62.3928
PI417345B	12.7733	12.9197	12.973	13.0694	12.3876	12.8333		13.4667	12.9545	13.2369	13.79	13.3827	13.409		34.9333	36.1578	36.1101	35.6862	35.9545	35.8568		62.1333	62.5563	63.2801	63.0345	63.2575	63.0013
PI417349	12.5333	12.7084	12.492	12.8666	12.1688	12.5385		13.4667	12.852	13.151	13.2126	13.1834	13.1311		36	35.9956	35.757	35.7933	35.9334	35.9093		61.6	62.3327	61.9156	62.7302	62.7772	62.3571
PI417384	12.7733	12.0428	12.2194	12.4022	11.9743	12.0564		13.4667	12.5075	12.5804	13.2404	12.8985	12.723		36.5333	34.9031	35.0996	35.1784	34.8402	34.8087		64.5333	61.3292	61.7248	62.1943	61.6508	61.4575
PI417400	12.0533	12.7737	12.7324	12.7913	12.2524	12.5809		12.7733	12.818	12.7934	13.2498	13.0371	12.9758		34.9333	36.1305	36.1382	36.1557	36.1472	36.1074		60	62.4162	62.8101	63.1933	62.9981	62.7196
PI417452	12.9867	12.6533	12.7595	12.6828	12.1746	12.5417		14.16	12.842	13.1039	13.2643	12.8657	13.0526		36.5333	35.2337	35.3336	35.1965	35.1196	35.1496		64	61.4438	62.4572	62.5406	62.4257	62.1202
PI417459	13.68	12.3745	12.5015	12.3242	12.0503	12.2545		14.16	12.6819	13.049	13.2721	13.2324	12.997		39.4667	35.0654	35.154	34.8169	34.7576	34.8726		68.8	61.2257	61.8156	61.4809	61.6268	61.4053
PI417485	12.0533	12.8111	13.0151	12.8877	12.5572	12.7769		12.7733	12.8541	13.3359	13.2621	13.3676	13.2284		33.6	36.0155	35.8308	36.1314	36.7786	36.0492		58.4	62.6382	63.034	63.1147	64.2897	63.0241
PI417487	12.2933	12.0861	12.0293	12.4352	11.8772	11.9849		13.92	12.129	12.6536	13.2555	13.0954	12.7577		35.4667	35.4248	34.9661	34.8698	35.3862	34.9637		63.4667	61.1864	61.7553	61.6969	62.5886	61.5857
PI417559	12.2933	12.4502	12.0397	12.4776	12.134	12.1489		13.2267	12.5496	12.7793	13.0526	13.2764	12.8681		35.7333	35.5655	35.1276	35.5299	35.1782	35.1451		63.2	62.013	62.1146	62.1931	62.0809	61.8478
PI417574	13.2267	12.8226	13.1188	13.35	12.4745	12.9967		14.16	13.2401	13.6176	14.2465	13.4102	13.7462		36.8	36.2337	36.1481	36.402	35.9973	36.2844		63.4667	62.6466	63.3409	63.2909	63.2529	63.1967
PI423748A	12.5333	12.6607	12.6538	13.0971	12.2997	12.6306		13.2267	12.7181	13.103	13.1743	13.0527	13.0093		35.4667	35.8747	35.5773	35.653	35.2211	35.4886		61.6	62.241	62.2789	62.851	62.6868	62.3291
PI423748B	13.2267	12.7791	12.9503	13.2287	12.5962	12.8894		14.3733	13.1463	13.1304	13.864	13.7423	13.605		36.8	35.7859	35.9306	35.4758	36.129	35.7685		63.4667	61.8781	62.5983	62.813	63.4609	62.5527
PI423796B	12.0533	12.6265	12.8074	12.9176	12.3669	12.6287		13.2267	12.7692	13.2687	13.525	13.2582	13.2647		34.1333	35.9258	35.3683	36.08	36.0903	35.7606		59.4667	62.3729	62.4809	62.9607	63.301	62.605
PI423845A	11.36	12.8187	12.8647	13.2144	12.4102	12.6756		12.0533	12.6496	12.7957	13.6519	12.7984	12.8657		33.8667	36.2726	35.9606	36.4432	36.5343	36.0828		61.6	62.591	62.8211	63.7143	63.5444	63.0704
PI423858	12.5333	13.0011	13.1453	13.3842	12.5472	12.996		13.4667	13.0144	13.4408	14.2027	13.36	13.5794		35.4667	36.0945	35.8717	36.5686	36.7743	36.2746		61.6	62.4827	63.1586	63.9006	64.1253	63.3231
PI423884	12.7733	11.9817	11.9251	12.2043	11.9788	11.9365		14.3733	12.4448	12.5419	12.8347	12.914	12.6727		36.8	35.0684	34.9383	34.6681	35.3696	34.8595		64.5333	61.2469	61.5612	61.6905	62.0894	61.4466
PI423948A	13.92	12.3597	12.2544	12.7085	12.1488	12.3176		15.3067	12.6192	12.7207	13.7518	13.2946	13.1365		38.4	35.4	35.2523	34.9953	34.9739	34.9801		68.5333	62.0142	61.8457	61.886	62.1628	61.7686
PI424179A	12.7733	13.0233	13.0757	13.1646	12.3777	12.8418		13.2267	12.6268	12.9339	13.4316	12.9556	12.9404		36.5333	36.1398	35.701	35.8619	36.0023	35.7889		63.4667	62.4199	62.4723	63.4234	63.2016	62.6903
PI424192B	11.84	12.2828	12.3216	12.359	12.15	12.2012		12.7733	12.6643	12.7904	13.2484	13.1919	12.9394		34.1333	35.4222	35.3289	34.8021	35.1136	35.0357		59.7333	61.7046	62.1829	61.7209	62.4703	61.8199
PI424201	12.9867	12.6202	13.004	13.2117	12.5599	12.882		13.4667	12.5846	12.7048	13.5482	12.9713	12.9483		36.8	36.151	36.3182	36.3546	36.8811	36.5041		63.2	62.366	63.1757	63.3477	63.9399	63.2529
PI424228	13.68	12.9544	13.0787	13.3478	12.6026	12.9893		13.92	12.8738	12.9694	13.8696	13.4081	13.294		37.6	35.856	36.2064	36.183	35.9947	35.9401		66.4	62.2146	62.5846	63.4582	63.2037	62.7463
PI424234C	12.7733	12.8082	13.1252	13.1968	12.5098	12.8712		12.5333	12.54	13.211	13.3003	12.8591	12.874		36.5333	36.059	35.7033	36.3924	36.3388	36.0643		63.4667	62.6026	62.8392	63.7542	63.5821	63.0937
PI424247A	13.4667	12.9904	12.9866	13.2181	12.4738	12.9047		14.16	12.9214	13.3762	13.7893	13.1719	13.3566		37.8667	36.2295	35.7369	36.0259	36.2017	36.0036		65.3333	62.3522	62.5712	62.7941	63.2449	62.598
PI424247B	13.2267	12.9794	12.7792	13.2099	12.4	12.8478		13.2267	13.0368	13.3314	13.4913	13.1965	13.2652		37.6	36.7005	36.4688	36.3234	36.7948	36.6405		65.0667	62.6934	62.8756	62.8781	63.6917	63.0886
PI424249A	13.4667	12.4992	12.6625	13.1625	12.2219	12.5587		14.3733	12.694	13.2265	13.825	13.2969	13.265		38.1333	35.5067	34.9917	35.9978	35.2049	35.2392		67.2	61.809	61.9803	62.3169	62.0233	61.8154
PI424366	13.68	12.8931	13.1822	13.1034	12.416	12.9006		14.16	12.7541	13.5379	13.5912	13.3644	13.3474		37.0667	35.5977	35.6527	35.9596	35.8919	35.6453		66.1333	62.3988	63.262	62.8647	62.9545	62.8199
PI424388	13.4667	12.9721	12.859	13.2899	12.3005	12.8121		15.0933	13.1331	13.3703	14.1551	13.4854	13.6626		37.6	35.7227	35.3641	35.9813	35.443	35.4732		66.9333	61.9545	61.9357	62.8241	62.5278	62.1754
PI424444A	12.9867	12.3464	12.5316	12.8989	12.5084	12.4972		14.16	12.7571	13.4194	13.8423	13.6032	13.4533		36.8	35.7065	35.5717	36.1826	35.6517	35.6203		65.0667	61.7263	61.9493	62.8897	62.9674	62.1721
PI424541	12.9867	12.6727	12.6354	12.8597	12.1491	12.4826		13.92	12.7431	13.037	13.6098	13.2009	13.1354		36.8	35.3217	35.2265	35.6984	35.0383	35.0798		65.6	61.747	61.8504	62.5019	61.5939	61.6917
PI424597	12.7733	12.7902	12.8764	13.251	12.5175	12.8302		13.92	13.0405	13.1408	14.1021	13.5071	13.5575		35.2	36.233	36.09	36.2548	36.0769	36.0244		61.6	62.2672	62.9599	63.571	63.1361	62.7859
PI424610	12.7733	12.9642	13.0092	13.3299	12.8023	13.0083		13.68	12.7984	13.1216	13.8329	13.0021	13.2286		36	36.052	36.0007	36.7634	36.3887	36.2305		62.9333	62.2643	62.7247	63.8119	63.851	63.0595
PI427088C	13.4667	12.7682	13.0629	13.4078	12.6641	13.0025		14.8533	13.3049	13.8868	14.6458	13.543	13.9845		37.6	35.8709	36.163	36.1015	36.6579	36.1916		66.4	62.1686	63.0771	63.3987	63.7995	63.1813
PI437169B	12.9867	12.7763	12.8079	13.4267	12.8174	12.9689		14.16	12.4572	13.0979	14.0723	13.6152	13.3686		36.8	36.3198	35.9307	37.033	35.9233	36.3164		64.2667	62.4353	62.4559	63.5184	63.0658	62.8764
PI437328	13.4667	12.5444	12.4866	12.8225	12.1042	12.4568		14.6133	12.6916	13.0227	13.0237	12.9487	12.9198		38.4	35.7488	35.484	36.421	36.3908	35.9765		67.4667	61.9835	61.8635	63.4376	63.0911	62.5596
PI437387	13.4667	12.6821	12.8264	12.6606	12.351	12.6081		14.6133	13.0484	13.1387	13.4552	13.4291	13.3322		38.4	35.9783	36.1371	36.0583	36.6766	36.2298		67.2	62.2624	63.0036	62.8717	63.5304	62.9225
PI437402	12.7733	12.5657	12.432	13.0739	12.291	12.5397		14.6133	12.8488	13.1903	13.7526	13.5155	13.4106		38.4	36.0995	36.2504	36.8914	36.9084	36.617		64.5333	62.6219	62.9119	63.9506	63.5097	63.1689
PI437448	12.9867	12.5353	12.7404	12.9063	12.0468	12.4267		14.16	12.6227	13.2623	13.0042	13.0458	12.8911		40.5333	36.225	35.6942	36.2556	35.6812	35.9737		69.8667	62.3135	62.6921	63.9872	62.9602	62.9187
PI437635B	13.68	12.5609	12.6471	12.7765	12.1417	12.4991		13.92	12.4991	12.9541	12.8226	12.8064	12.6711		39.2	35.9838	35.8233	36.7212	36.9198	36.3401		68.8	62.5615	62.7498	64.3346	63.6457	63.3422
PI437641B	13.68	12.8562	12.672	13.1885	12.0631	12.6883		14.6133	12.8675	13.1954	13.5376	13.2253	13.2499		38.4	36.5819	35.6455	37.1838	36.6092	36.5195		67.7333	63.1573	62.6099	64.195	62.9007	63.2617
PI437648B	12.7733	12.9187	13.0939	13.3086	12.6823	13.0239		13.68	12.9905	13.5748	14.2836	13.7744	13.7401		36.8	36.5649	36.0355	36.775	36.3189	36.541		63.4667	62.8246	63.2454	63.7976	63.8428	63.5533
PI437685B	13.68	12.9744	13.0114	12.8247	12.2853	12.7647		14.6133	13.1833	13.4652	13.2222	13.3856	13.3681		38.4	35.8124	35.6461	35.9068	36.4453	35.9317		67.4667	62.7839	62.4448	63.5153	63.7278	63.0925
PI437699	13.68	12.6604	13.0305	13.4271	12.5543	12.9399		14.8533	12.2989	13.3334	13.3372	13.4264	13.1406		37.8667	36.0055	36.1123	36.5792	36.2601	36.1993		65.8667	62.4598	63.2795	64.069	63.5034	63.2666
PI437814B	12.2933	11.7182	11.681	12.1857	11.1526	11.5394		13.2267	12.2837	12.701	13.4516	12.7297	12.683		37.3333	35.932	35.398	36.2042	35.8863	35.8219		65.8667	62.5088	62.0397	62.9555	62.4358	62.5038
PI437839B	13.2267	12.5973	12.5406	13.1464	12.5153	12.6589		13.68	12.5378	13.014	13.5754	13.2342	13.07		38.1333	36.2587	35.9572	36.7352	36.5504	36.3573		66.1333	62.2906	62.5572	63.4105	63.8045	62.9572
PI437845B	13.68	12.7515	12.7059	13.19	12.1287	12.6825		14.3733	12.8714	13.3535	13.9296	13.2906	13.3717		39.4667	35.7417	36.0437	35.8161	35.7677	35.8836		68.8	61.6536	62.5653	63.2289	62.7407	62.6024
PI437845D	13.2267	12.688	12.768	12.9263	12.5996	12.7118		13.2267	12.9627	13.3821	13.5267	13.5505	13.3337		38.1333	36.2403	36.0997	36.2889	36.9593	36.3943		66.1333	62.3652	62.412	63.0195	63.7814	62.8617
PI437877B	13.92	12.4617	12.5073	12.5689	11.9794	12.2966		14.16	12.7518	13.1916	12.9999	12.9292	12.848		41.0667	35.5393	35.3693	35.3654	35.5848	35.4063		72.2667	62.0844	61.9848	62.3955	62.4704	62.1896
PI437902C	13.4667	12.812	12.5793	12.9136	12.0986	12.5575		15.0933	12.8744	13.3607	13.2785	13.1903	13.2228		38.4	35.6748	35.3029	35.7186	36.1196	35.6214		68	62.1323	61.8618	63.2357	62.9256	62.4754
PI437908	11.84	12.8022	12.8843	12.9156	12.4511	12.7431		12.0533	12.5725	13.0008	12.6152	13.239	12.7772		34.9333	36.6013	36.5537	36.6789	37.0146	36.8009		60.2667	62.3674	63.3146	63.9644	63.664	63.428
PI437956B	12.5333	12.5209	12.7912	12.6583	12.464	12.5577		13.2267	12.5869	13.2212	13.1908	13.6456	13.1269		37.0667	36.3309	36.0153	35.5933	35.8935	35.9893		64.8	62.7776	62.7993	62.4246	63.3409	62.8898
PI437957B	13.68	12.5196	12.6225	12.4638	12.3211	12.4601		14.6133	12.7091	13.3396	12.8034	13.4934	13.1098		38.4	36.0539	36.0468	36.3399	36.3506	36.1722		67.2	62.5487	63.1448	63.4183	63.0979	62.9953
PI438069B	12.7733	12.924	12.6166	12.8315	11.9173	12.5118		13.68	12.8563	13.1858	13.3624	13.278	13.168		37.8667	36.5059	35.8939	36.7112	35.7165	36.2644		65.3333	62.9978	62.4429	63.808	62.3283	62.8853
PI438070	12.9867	12.824	12.8632	13.1156	12.6304	12.8159		14.8533	12.8251	13.3007	13.9085	13.721	13.5465		37.6	36.2272	36.0659	36.1444	35.3674	35.9238		65.6	62.5557	63.0956	63.2473	62.8085	62.863
PI438164B	12.0533	13.0239	13.2738	13.5928	12.9876	13.3005		12.2933	13.0183	13.3437	13.7267	13.831	13.5594		33.8667	36.978	36.93	37.1112	36.6035	37.1026		57.8667	62.7097	63.3943	64.076	63.8953	63.6501
PI438176	12.7733	12.695	12.6216	13.251	12.3708	12.7471		13.4667	12.5311	12.9481	13.7624	13.4064	13.1804		36	36.445	36.288	36.8302	35.6547	36.3294		63.2	62.3835	62.7931	63.56	62.3266	62.8355
PI438212C	12.7733	12.7171	12.8793	13.4566	12.3983	12.8839		13.68	12.7118	13.2053	14.0067	13.3337	13.3684		36.8	36.5955	36.2711	36.6733	36.9372	36.7566		63.4667	62.959	62.8625	63.9525	63.747	63.5097
PI438226	13.92	12.5692	12.6155	12.7482	11.8522	12.4069		15.3067	12.9582	13.5887	13.3009	13.2617	13.3215		40	35.8364	35.5393	36.2282	35.6721	35.7916		69.0667	61.8673	62.2962	63.4238	62.2969	62.3858
PI438259B	12.7733	12.9804	13.0675	13.4059	12.7683	13.1109		12.9867	12.8635	13.2884	13.7008	13.547	13.4179		34.9333	36.3553	36.1207	37.2382	37.1753	36.7412		61.3333	62.9558	63.1121	64.4029	64.2052	63.7724
PI438262	11.36	11.9717	11.7521	11.9258	11.6529	11.6778		11.84	12.0771	11.7759	12.5065	12.8652	12.1275		35.7333	36.2031	36.1653	36.5378	35.4367	36.1403		61.8667	62.3322	62.9116	62.988	62.6968	62.7848
PI438266B	12.2933	12.7805	13.1908	13.2729	12.727	13.0663		13.2267	12.6414	13.4412	13.7243	13.7034	13.489		34.9333	36.3825	36.5982	36.8611	37.018	36.9068		59.4667	62.64	63.089	63.3575	63.9088	63.4247
PI438270	12.0533	12.8554	13.069	13.3361	12.5917	12.969		12.0533	12.4635	13.1069	13.546	13.2167	13.025		34.1333	36.5204	36.1453	36.9092	36.4352	36.537		60.8	63.6267	63.5684	64.3082	64.225	64.1115
PI438271B	12.5333	12.8877	12.9283	13.4415	12.6491	13.045		12.2933	12.4283	13.2725	13.7474	13.3401	13.1603		34.4	36.8655	36.1241	36.6318	36.7283	36.6432		60.8	63.4023	62.9136	64.095	63.7779	63.7342
PI438314	12.9867	12.6491	12.7481	12.7268	12.1263	12.4776		13.92	12.7922	13.1105	12.7059	12.9226	12.8118		39.2	35.4864	35.5006	35.9992	36.1803	35.7912		67.7333	62.1379	62.5723	63.1285	62.9743	62.6609
PI438427	13.92	12.8672	12.8132	12.9333	12.1236	12.6242		14.8533	12.9428	13.3112	13.3955	12.9515	13.1612		39.4667	36.0869	35.8456	35.9873	36.3543	35.9525		69.3333	62.578	62.3507	62.765	63.1384	62.5713
PI438442A	12.5333	12.9805	12.9274	13.3753	12.384	12.9146		12.7733	12.6683	12.7659	13.3391	13.0611	12.8748		36.2667	36.7108	35.9578	36.4649	36.217	36.3575		64	63.1841	62.9845	63.7108	63.5573	63.4713
PI445814	12.5333	13.0043	13.0687	13.0507	12.5763	12.9504		13.92	12.9371	13.4909	12.9499	13.6255	13.3571		34.9333	36.3536	35.885	36.5479	37.0035	36.4294		61.3333	63.1177	63.0915	63.9886	63.1138	63.3733
PI445845	14.3733	12.6072	12.7513	12.6991	12.2362	12.5278		15.0933	12.5674	13.3431	13.5206	13.2425	13.1406		40.5333	35.4529	34.9919	35.0614	35.3524	35.1118		71.2	62.3394	62.3675	62.4632	62.4053	62.2454
PI464913	12.9867	12.6539	12.8811	13.2665	12.6743	12.8753		13.4667	12.599	13.2444	13.2726	13.4023	13.1571		36	36.3068	36.5167	37.1061	37.2901	36.7721		63.4667	62.3637	62.9741	64.1731	64.2049	63.427
PI464916	12.7733	12.8945	12.9363	13.2019	12.5906	12.8643		13.4667	12.7687	12.8017	13.5662	13.1968	13.0903		36.8	36.332	36.1594	37.0248	36.6541	36.5002		64.8	62.9447	63.5173	64.2347	63.951	63.6875
PI464920B	12.7733	12.8257	12.8358	13.2594	12.7186	12.8794		13.2267	12.8663	13.2849	13.425	13.2985	13.2181		36.2667	36.5173	36.1432	37.0792	36.1966	36.4218		63.4667	62.8633	62.7088	63.8124	63.8215	63.2166
PI467330	11.6	12.3956	12.421	12.5628	12.1237	12.311		12.0533	12.272	12.4008	12.5933	12.9291	12.4549		34.4	36.1205	36.2356	35.7144	36.4212	36.1746		59.2	62.2798	63.0209	63.1191	63.4697	62.9467
PI470222	11.84	12.6634	12.457	13.0635	12.4696	12.6067		12.0533	12.1988	12.2962	13.0593	12.9932	12.5493		34.4	36.3626	36.7083	37.3415	36.0554	36.5948		60	62.6454	62.8015	64.0548	63.3249	63.1618
PI470223	12.9867	12.6153	12.851	12.9318	12.3044	12.682		13.68	12.6549	12.9937	13.4139	13.273	13.1115		35.7333	35.9592	35.9622	35.8363	36.1092	35.9217		64.2667	62.4005	62.8012	63.0754	63.5899	63.0506
PI470224	12.0533	12.942	12.9864	13.6022	13.0143	13.1444		12.2933	12.8449	12.9903	13.9619	13.5596	13.3355		34.6667	36.8982	36.3395	36.9958	36.1565	36.6586		60	62.8085	63.0853	64.1218	63.6855	63.4568
PI475783A	11.84	12.5343	12.5004	12.7245	12.3921	12.4621		12.2933	12.2114	12.6381	12.9022	13.5258	12.7625		35.2	36.4368	36.2988	36.3368	36.3207	36.379		61.0667	62.8081	62.8538	63.785	63.5677	63.2645
PI475784	13.2267	12.6808	12.6698	13.1335	12.3764	12.7181		13.4667	12.7497	12.8853	13.2578	13.2544	13.0171		37.3333	36.7332	36.2862	36.9522	36.2158	36.5954		65.3333	62.9172	63.1214	63.8226	63.4938	63.4027
PI479762	12.5333	13.2011	13.2156	13.0261	12.3777	12.923		12.9867	12.9874	13.3283	13.2621	13.0941	13.1185		35.7333	36.4926	35.8016	36.495	36.4157	36.223		63.7333	63.2519	63.2722	63.6075	63.4468	63.4263
PI483084	12.0533	12.7937	12.6971	13.486	12.8535	12.913		12.0533	12.8302	12.7826	13.8237	13.6301	13.2274		35.4667	36.7573	36.5162	37.7849	36.6435	36.9613		61.6	62.7564	62.9364	64.4019	64.2216	63.606
PI486353	12.0533	12.9344	12.8534	13.4986	12.8931	13.0352		11.6	12.6599	12.7425	13.5669	13.9431	13.1739		34.9333	36.7916	36.7789	37.6957	36.4704	36.9918		60.2667	62.9962	63.4435	64.5358	63.8811	63.7728
PI486354A	12.7733	12.8858	13.1111	13.4571	12.8208	13.043		13.68	13.3698	14.2796	14.3076	14.035	14.1082		36	35.9098	35.626	36.5489	36.588	36.0701		63.2	62.0828	62.4577	63.37	64.197	62.8945
PI486354B	12.7733	12.6665	12.9927	12.9806	12.6411	12.7708		13.68	12.7613	13.5039	13.5329	13.6991	13.4262		35.4667	36.1477	35.3326	36.3912	36.1982	35.8409		63.2	62.2161	62.386	63.045	63.5947	62.6591
PI495832	12.9867	13.0877	13.0307	13.5312	12.648	13.1055		13.68	13.0297	13.1968	14.072	13.3874	13.4727		36.8	37.0274	36.3228	36.9905	36.4688	36.7602		64	63.1861	63.3246	63.9012	63.9722	63.6946
PI503334	12.2933	12.9079	12.937	12.8752	12.4505	12.689		11.84	12.7065	12.9041	12.8358	13.244	12.7604		37.0667	36.6566	36.3747	36.6966	36.4079	36.5148		64.5333	63.3681	63.1336	63.8065	63.7423	63.4719
PI503338	12.7733	12.7254	12.7971	12.8665	12.5666	12.7288		12.9867	12.6527	12.2004	12.6021	13.5133	12.7499		36.2667	36.622	35.6938	35.9209	36.2259	36.1379		64.5333	62.5066	63.0397	63.4734	63.2437	63.1623
PI506420	12.7733	12.7138	12.5712	12.9106	12.6263	12.6566		12.9867	12.8661	12.825	13.2842	13.3483	13.0175		37.6	36.4885	36.1491	36.5686	37.1308	36.6124		65.0667	62.6923	62.7046	63.5676	63.9998	63.1852
PI506511	12.0533	12.7898	12.7507	12.8634	12.5209	12.6533		12.9867	12.8326	12.9478	13.0599	13.4224	13.0733		34.9333	36.458	36.2188	36.3008	36.4335	36.2664		61.0667	62.4432	63.0507	63.0531	63.9412	62.9641
PI506576	12.5333	13.0723	13.2591	14.0429	12.6515	13.2598		12.9867	12.9899	13.4036	14.7348	13.3673	13.6795		36	36.3233	36.1719	36.2304	36.7547	36.4266		62.4	62.9622	63.4183	64.6252	64.1041	63.8646
PI506681	11.84	12.7932	13.0245	12.9803	12.5608	12.8015		11.84	12.3857	12.8742	12.993	13.0506	12.7411		33.3333	36.4237	35.7595	36.1091	37.4495	36.3458		58.6667	62.6445	62.8597	63.2815	64.3804	63.1892
PI506825	12.2933	12.7635	12.9707	13.0243	12.5279	12.8813		13.68	12.9241	13.3005	13.823	13.4801	13.5381		33.8667	36.2641	35.9656	36.3523	36.444	36.3168		58.9333	62.5553	62.8551	63.0576	63.719	63.1327
PI506942	12.7733	12.7765	12.7542	12.8388	12.5171	12.7226		13.2267	12.3728	12.2247	12.1077	13.2809	12.4414		37.0667	35.9257	35.9177	36.501	36.0251	36.1843		62.9333	62.6585	63.2045	63.6498	63.4712	63.2364
PI507239	13.4667	12.5628	12.8111	12.5944	11.9205	12.2597		14.3733	12.7853	13.1273	13.1742	12.9027	12.8886		40.5333	36.2322	35.9902	35.8974	35.5337	35.8079		68.5333	62.5191	62.8331	62.3431	62.2613	62.0619
PI507293A	12.2933	12.6258	12.7473	13.0878	12.798	12.7918		13.92	12.5361	13.3075	13.5842	13.2247	13.2187		34.9333	36.1227	36.0628	36.1897	36.9849	36.2764		62.1333	62.3508	62.6055	63.1633	64.2379	63.0786
PI507294A	12.2933	12.8685	12.8536	13.2785	12.5532	12.8374		12.9867	12.732	13.2322	14.0484	13.4342	13.3303		36.5333	36.4313	35.9897	37.1335	36.4401	36.5044		64	63.2428	62.9649	63.7522	63.5297	63.4391
PI507352	11.84	13.1235	13.2273	13.1864	12.13	12.9484		12.0533	12.561	13.1724	13.3376	13.4891	13.047		34.9333	37.0329	36.6198	36.4798	36.1217	36.7646		60	63.8512	63.787	63.7216	61.6782	63.6156
PI507353	12.5333	13.2385	13.2159	13.2071	12.6676	13.068		13.2267	13.4642	13.8284	13.6816	13.6295	13.685		36	36.2658	35.645	35.6822	36.0566	35.8785		62.9333	62.7493	63.1454	62.8837	62.4949	62.7965
PI507363	12.7733	12.7968	13.2463	12.9329	12.7749	12.9369		13.92	13.1512	13.9914	13.037	13.7742	13.5776		35.4667	35.8683	35.7121	36.1202	37.1881	36.1532		62.4	62.0134	62.5989	62.702	64.7701	62.9039
PI507439	12.0533	12.5856	12.4407	12.9953	12.3502	12.496		12.9867	12.5302	12.959	13.7212	13.242	13.0954		34.9333	35.9397	35.9972	36.8737	35.5288	35.9525		61.8667	62.4628	62.3097	63.5702	62.5792	62.5976
PI507543	12.5333	13.5024	13.0769	13.556	12.8864	13.2986		13.92	13.5512	13.7419	14.3352	13.4754	13.9294		35.4667	37.0219	36.1579	37.1161	37.1366	36.9278		62.1333	63.5609	62.9837	64.0835	64.5725	63.9402
PI507692A	12.5333	12.4195	12.3861	13.1202	12.2185	12.4772		12.9867	12.6722	12.8869	13.9312	13.0078	13.0713		36.8	36.1543	35.8909	36.8596	36.6598	36.4206		64.5333	62.3188	62.3315	63.5972	63.8178	63.0318
PI507692B	12.0533	12.8039	12.6899	13.3273	12.2745	12.7213		12.5333	13.0071	13.1405	13.9377	13.1934	13.2934		35.7333	36.7208	36.1829	36.9688	36.3273	36.6133		62.1333	62.5677	62.87	63.8387	63.727	63.2894
PI507696B	13.4667	12.7169	12.7515	12.8766	12.1466	12.6226		13.2267	12.6364	13.3087	12.8249	12.9024	12.8144		37.6	35.7555	35.7782	35.6679	36.0565	35.7716		66.6667	62.0887	62.6748	63.0937	62.7964	62.7004
PI507696C	14.6133	12.6302	12.8389	13.227	12.6485	12.863		15.7867	12.6368	12.9627	13.2734	13.4212	13.1468		40.2667	35.6677	35.3893	36.099	36.5509	35.918		70.6667	62.2566	62.5287	64.1231	63.5555	63.1091
PI508296H	13.92	12.9667	12.8557	13.0477	12.498	12.817		14.16	13.2032	13.3569	13.6977	13.5239	13.4738		39.2	35.8939	35.6843	36.1385	36.6411	36.0234		68.8	62.5623	62.4691	63.0832	63.448	62.8521
PI509044	11.84	12.8405	12.8912	13.1017	12.3813	12.7517		11.84	12.8592	12.9545	13.1606	13.1371	12.9175		36.2667	36.708	36.4066	37.1511	36.9079	36.9355		61.3333	62.944	63.0667	63.7574	64.0011	63.4827
PI518711	12.5333	12.962	12.8787	12.9783	12.6932	12.9143		13.68	13.0744	13.4079	13.6415	13.6425	13.5653		34.9333	36.6153	36.3997	36.3803	36.7735	36.5719		61.3333	63.4913	63.238	63.4179	64.2924	63.7216
PI518719	12.7733	12.5783	12.7718	12.7826	12.1533	12.5531		13.2267	12.8869	13.3463	13.5325	13.4305	13.3366		36.5333	36.1807	36.3104	36.4759	35.3646	36.1299		62.9333	62.2281	62.5944	63.0118	62.654	62.6354
PI518752	12.2933	13.3086	13.5437	12.9073	12.9752	13.205		12.7733	13.678	13.9805	13.0076	13.5357	13.5898		34.6667	36.6134	36.3328	36.5311	37.5089	36.7343		61.6	63.1835	64.2133	63.5865	64.6176	64.0231
PI524993	13.68	12.9494	13.0198	13.0403	12.4458	12.8541		13.92	12.8626	13.5225	13.3368	13.3804	13.2802		38.4	36.2103	36.6767	36.2655	36.2355	36.3329		66.9333	62.7366	63.7478	63.5295	63.3275	63.3058
PI525453	12.2933	13	13.314	13.3092	12.7557	13.1141		12.2933	12.8966	13.7054	13.3322	13.1959	13.2319		34.9333	36.6087	36.6297	36.5767	36.5058	36.6092		61.3333	63.1373	63.5608	63.9242	63.7249	63.7018
PI532441B	12.9867	12.8852	12.8375	13.2215	12.3106	12.8296		12.9867	12.2867	12.5414	13.2149	13.0031	12.6962		36.5333	36.8313	36.7656	37.7127	36.641	37.0486		64.2667	63.699	63.6123	64.6248	63.7203	64.0624
PI532459	12.0533	12.9143	12.9221	13.2809	12.507	12.8479		12.9867	13.078	13.1785	13.9803	13.691	13.543		35.7333	36.7526	36.2184	37.144	36.8627	36.7832		61.6	63.2315	63.0011	63.4579	64.3565	63.5155
PI532460A	12.5333	12.6988	13.0618	12.8427	12.3007	12.685		13.2267	12.9003	13.2333	13.3968	13.6317	13.332		36.8	36.7136	36.6289	36.1828	36.7651	36.6433		64	62.9423	63.7257	63.1092	63.9875	63.581
PI532462A	12.5333	12.7013	13.124	13.0651	12.2337	12.7653		13.2267	12.8301	13.2617	13.4918	12.9628	13.1249		36.5333	36.4184	36.3822	36.5882	36.0664	36.436		63.4667	62.5832	63.5343	63.55	63.4325	63.3819
PI532464	12.7733	12.3949	12.539	12.5092	11.8631	12.2727		13.4667	12.3244	12.9828	13.1951	12.7818	12.7496		37.6	35.7529	35.5757	35.7046	35.4333	35.6513		65.3333	61.8503	61.8177	62.3477	62.3987	62.1215
PI532465	12.5333	12.6464	12.7044	12.7777	12.4668	12.6067		13.92	12.5226	12.7722	12.9103	13.3837	12.9313		36.2667	36.003	35.566	36.6609	35.6774	35.9622		63.4667	62.1246	62.5696	63.712	63.0445	62.8208
PI534645	12.9867	12.9596	13.2393	13.1648	12.7578	13.0596		13.2267	13.0388	13.4581	13.7518	13.5989	13.5214		36.2667	36.7401	36.796	37.2284	37.6972	37.1623		62.9333	62.9378	63.4378	63.7501	64.7103	63.7607
PI536636	11.84	13.2259	13.3354	13.3992	12.5666	13.1434		11.36	12.8832	13.153	13.4891	13.5077	13.2139		33.8667	37.4746	37.2904	37.8044	37.9309	37.7347		58.6667	64.1259	64.5831	65.1776	65.5679	65.0216
PI537094	11.84	13.1746	12.9471	13.4113	12.6127	13.0254		12.5333	13.1876	12.9726	13.9026	13.1342	13.3113		34.9333	36.9858	36.2136	37.211	36.4738	36.8066		59.4667	63.1469	62.956	64.0276	63.326	63.3634
PI538377	12.2933	12.7925	13.0788	13.334	12.2314	12.8701		12.5333	12.608	13.1496	13.9369	13.356	13.2901		34.6667	36.1585	36.1906	35.9512	36.5169	36.2532		59.7333	62.7889	63.3164	64.3037	62.8498	63.3623
PI538381	13.2267	12.4234	12.757	12.8713	12.404	12.5576		13.2267	12.2461	12.8616	12.7613	12.9521	12.5976		37.8667	36.0653	35.5953	35.5614	35.8995	35.7055		65.8667	62.5113	62.7734	62.7331	62.2547	62.4628
PI538385A	12.7733	12.9202	12.9445	12.9529	12.1085	12.7353		13.68	12.7811	13.3788	13.302	13.1758	13.2204		36.8	36.48	35.9244	35.8666	35.9153	36.1258		64	62.998	62.8822	63.0467	62.4803	63.0207
PI538394	11.84	13.0109	12.6392	13.1797	12.4482	12.8213		12.7733	12.7891	12.8736	13.6222	12.9917	13.094		34.6667	36.4922	36.0699	36.7339	36.4703	36.5509		59.4667	62.9868	62.5985	63.4002	63.6849	63.2527
PI538397	12.2933	12.7999	12.5923	13.0607	12.4862	12.6928		12.9867	12.7503	12.8196	13.2194	13.4654	13.0344		35.7333	36.1714	36.2628	36.6848	36.2933	36.3234		63.4667	62.5655	62.8298	64.0261	63.9442	63.3873
PI538400	12.5333	12.7236	12.3904	13.1503	12.6218	12.7138		13.92	12.6534	12.7131	13.6831	13.3926	13.1747		36	36.5964	35.939	36.5193	36.7335	36.4668		63.2	62.6437	62.3734	63.3208	63.7913	63.0827
PI538401B	11.84	12.9435	12.9436	13.0751	12.3707	12.7861		12.0533	12.5473	13.1128	13.4121	13.3688	13.0375		36	36.9195	36.5621	37.408	37.7155	37.3229		61.6	63.5202	63.7439	63.9675	64.7264	64.1157
PI540551	12.2933	12.864	13.0666	13.3569	12.7356	13.0408		13.2267	13.1326	13.2982	13.5185	13.4719	13.456		34.1333	36.3879	36.2594	37.7231	36.9957	36.8764		59.4667	62.5802	63.5307	64.3662	64.6047	63.7764
PI540555	12.0533	12.926	13.1117	13.2134	12.2882	12.8565		12.5333	12.834	13.2347	13.3403	13.1084	13.1028		35.2	36.8202	36.5876	37.0724	37.2698	37.023		60.2667	62.7822	63.5284	64.1281	64.5256	63.7158
PI540556	12.2933	12.9886	12.9886	13.1287	12.4058	12.8798		12.5333	12.948	13.3583	13.7972	13.1723	13.3098		35.4667	36.7958	36.5757	36.9364	36.7017	36.8683		61.3333	62.8764	63.288	63.7487	63.773	63.5037
PI542709	11.36	13.2581	13.4618	13.6497	12.7095	13.3165		11.36	13.0091	13.4552	13.485	13.2733	13.3035		32.2667	37.3019	37.1818	38.0136	37.4141	37.6325		55.2	63.3937	63.5226	64.9457	64.7021	64.228
PI542710	12.0533	13.2049	13.263	13.2573	12.4855	13.0306		12.2933	13.1483	13.4897	13.2757	12.8957	13.1559		35.2	36.8523	36.6886	37.4404	37.3573	37.1653		61.3333	63.3686	63.5546	64.3782	64.4022	63.9996
PI542768	12.0533	12.6517	12.6426	12.9954	12.445	12.6593		12.9867	12.981	13.2601	13.7259	13.0913	13.2832		35.7333	36.7478	36.2462	36.5532	37.0665	36.7669		61.0667	62.5729	62.5906	63.4667	64.4142	63.2923
PI543856	12.2933	12.9121	13.0155	13.0393	12.4332	12.8354		12.7733	13.1851	13.2759	13.8315	13.532	13.4833		35.7333	36.1405	35.9129	36.7085	37.3182	36.6003		61.3333	62.6016	63.0123	63.7233	64.5269	63.4561
PI546373	12.0533	13.0716	13.1393	13.5561	12.7839	13.139		12.7733	13.2282	13.5075	13.8114	13.6713	13.6154		34.6667	36.6754	37.057	37.7401	37.2641	37.2394		59.7333	62.7974	63.8246	64.6609	65.1193	64.0746
PI546374	12.0533	13.0568	13.1502	13.4094	12.5682	13.0213		13.2267	13.258	13.096	13.6788	13.509	13.4637		35.4667	36.6588	36.4211	37.4871	37.3078	37.0595		60.8	62.8964	63.4255	64.4132	64.4804	63.7972
PI548300	12.5333	12.4203	12.4278	12.5724	12.2127	12.3416		12.9867	12.3465	13.0626	12.9959	13.1696	12.8114		36	35.6601	35.2811	35.0953	35.4993	35.2937		62.9333	62.0299	61.9938	62.2932	62.6384	62.0669
PI548304	12.0533	12.6049	12.7982	12.7766	12.1507	12.5313		12.0533	12.8388	13.4366	13.1221	12.9056	12.9794		35.2	36.4233	36.2657	36.1211	36.5984	36.3898		61.6	62.7818	62.9893	62.9995	63.491	63.1147
PI548305	13.2267	12.6462	12.7264	12.9403	12.286	12.6294		14.3733	13.0639	13.3668	13.3597	13.2926	13.3317		37.3333	36.3566	36.0998	36.6731	36.2678	36.3345		65.0667	62.3729	62.4352	63.7396	63.3181	62.8695
PI548306	13.2267	12.9585	13.0918	13.2524	12.6082	12.9994		13.68	13.0934	13.6277	13.6891	13.4932	13.5471		37.3333	36.4011	36.7194	36.6784	36.6546	36.6909		64	62.8845	63.4516	63.4383	63.533	63.3604
PI548318	12.0533	13.0499	13.1061	13.4262	12.7545	13.1183		12.2933	13.0642	13.1271	13.2916	12.8713	13.0854		34.4	36.9289	36.713	36.9639	37.3413	37.1178		58.6667	63.0571	63.5606	63.8838	64.2088	63.7244
PI548363	12.9867	12.6747	12.5145	12.4971	12.3006	12.4005		13.4667	12.629	12.9783	13.1633	13.2835	12.9051		38.9333	35.9182	35.5192	35.619	35.556	35.596		66.9333	62.1501	62.3414	62.5825	62.8475	62.2982
PI548367	12.5333	12.8815	13.0449	13.3457	12.1797	12.8246		13.92	12.9322	13.7275	13.791	13.3612	13.5226		36.5333	36.5254	36.1546	36.8132	36.3798	36.4994		63.2	63.0956	63.219	64.5493	63.2077	63.5022
PI548376	11.84	12.941	12.6602	13.3774	12.8389	12.9701		12.5333	12.8834	12.9762	13.6459	13.3578	13.2586		34.1333	36.1859	35.8148	36.9718	36.7976	36.544		58.1333	62.3588	63.1517	64.0566	64.6823	63.533
PI548424	11.6	13.0952	13.2297	13.8171	12.823	13.3213		11.84	13.2632	13.3262	14.0614	13.3623	13.566		32.8	37.0317	36.5049	37.3316	37.1562	37.1846		56	62.8184	63.0915	64.4109	64.6371	63.8863
PI548503	12.5333	12.8987	13.1468	13.5686	12.7782	13.1457		12.9867	12.9442	13.3458	13.8067	13.3318	13.4081		34.6667	36.2069	36.2452	37.7972	37.056	36.8629		60.2667	62.391	63.3159	64.5565	64.2765	63.6584
PI548506	12.0533	12.6658	13.0087	13.6102	12.5784	12.998		12.7733	12.6002	13.3134	13.5906	13.1119	13.1805		34.6667	36.2561	36.5021	37.0579	36.7447	36.7456		60	62.5453	63.0585	64.5354	63.956	63.5918
PI548517	13.4667	13.0191	12.9667	13.0446	12.5993	12.8887		13.4667	12.9741	13.0904	13.6534	13.3149	13.2384		37.8667	36.2012	36.2769	36.6202	37.3462	36.5473		66.9333	62.778	63.0527	63.8073	64.6826	63.5631
PI548523	12.0533	12.8289	12.8332	13.1537	12.5312	12.8572		12.9867	13.1743	13.1198	13.7153	13.2986	13.403		34.6667	36.3972	36.4288	37.1976	37.1232	36.8879		59.2	62.871	63.0715	63.7233	64.2	63.5155
PI548532	12.0533	13.1221	12.8922	12.9757	12.6862	12.8655		12.5333	13.137	13.157	13.0664	13.5514	13.2278		36.2667	37.1665	36.7744	37.1216	37.8301	37.3181		61.6	63.6645	63.511	63.5115	64.9828	63.9341
PI548542	12.0533	13.1941	13.1882	13.4583	12.8035	13.19		12.0533	13.0956	13.3822	13.567	13.1876	13.292		34.4	36.7361	36.6885	37.6463	37.33	37.206		59.2	63.0858	63.5974	64.3324	64.6491	63.9733
PI548546	10.6667	13.0039	13.1201	13.2405	12.9513	13.0617		10.4533	12.9099	12.994	13.4267	13.5659	13.1777		31.7333	37.0485	36.7376	37.1422	38.2721	37.4556		53.8667	63.4711	63.5739	63.8746	66.3198	64.3738
PI548555	12.0533	12.8691	12.9791	13.1217	11.9373	12.6716		12.5333	12.8219	12.7781	13.2629	13.1555	12.9928		35.4667	36.7709	36.756	37.4867	35.9497	36.8123		61.0667	62.9721	63.7451	64.0998	63.2095	63.5457
PI548565	12.5333	13.0194	12.9764	13.1702	12.6336	12.9413		12.9867	13.0217	13.0522	13.4157	13.981	13.3948		36	36.3721	36.098	36.7018	36.2339	36.3873		62.1333	62.89	62.8452	63.7402	63.8724	63.3035
PI548576	12.0533	12.7555	12.7758	13.1171	12.4399	12.7565		12.5333	12.8994	13.1352	13.2439	13.1876	13.0905		34.9333	36.1529	36.0453	36.7742	36.7026	36.469		60	62.2939	62.6412	63.8263	63.8406	63.1185
PI548577	12.2933	13.0903	12.7655	13.1618	12.4618	12.858		13.2267	12.8824	12.5984	13.6506	13.5944	13.2362		35.7333	36.9253	36.2442	36.9811	35.8517	36.5936		60.8	63.1011	62.5758	63.5263	62.6461	62.912
PI548578	12.0533	13.0473	12.8905	13.0413	12.5508	12.8361		12.5333	12.9769	12.9082	13.108	13.2119	13.0098		35.7333	36.5727	35.9459	36.566	36.6506	36.4872		61.3333	63.1873	62.8295	63.1366	63.7336	63.1678
PI548580	12.9867	12.6162	12.5938	12.9031	12.1673	12.5279		13.4667	12.7742	12.8507	13.2337	13.2577	12.9969		37.8667	35.888	36.0617	36.288	35.7166	36.0236		65.0667	61.9974	62.7062	63.5848	63.0434	62.758
PI548589	12.0533	12.7629	12.9229	13.006	12.6686	12.7899		12.7733	12.7144	13.582	13.1509	13.2924	13.1367		36.2667	36.1803	36.194	36.5692	36.8548	36.5038		61.6	62.5706	62.7457	63.6236	63.7803	63.1272
PI548590	12.0533	12.7402	12.787	13.3828	12.3028	12.7737		12.0533	12.7818	12.7626	13.8055	12.971	12.9915		34.6667	36.4601	36.1742	37.3606	36.7465	36.6565		60.8	62.6049	63.0731	64.1744	63.802	63.408
PI548591	12.2933	12.9368	12.8617	13.0253	12.8265	12.9172		12.7733	13.226	12.8465	13.0421	13.2883	13.1174		35.4667	36.7881	36.4116	37.1354	37.0718	36.9514		60.8	62.8497	63.1084	63.3425	64.4818	63.4419
PI548605	12.5333	12.6975	12.9976	13.3998	12.6063	12.9488		12.5333	13.0105	13.4677	13.8333	13.1985	13.3516		35.2	36.1295	36.1753	37.2017	36.4665	36.522		61.6	62.1632	62.7034	64.223	64.0647	63.3224
PI548608	13.4667	12.7139	12.8659	12.9903	12.2808	12.6519		14.3733	13.0388	13.6262	13.5271	13.518	13.4262		39.7333	36.5027	35.9331	36.6305	36.2789	36.315		68.8	62.6004	62.5563	63.6497	63.2673	62.9459
PI548614	11.84	12.4974	13.0895	13.4637	12.6369	12.8929		11.84	12.5764	13.092	13.4281	13.2195	12.9798		34.9333	36.4741	36.6657	37.5312	37.4641	37.1133		60	62.6481	63.5845	64.6338	64.6638	63.9027
PI548616	12.0533	12.9705	13.1847	13.331	12.6407	13.0477		12.7733	12.9523	13.6558	13.589	13.089	13.3701		34.4	36.6856	36.6209	37.2702	36.8332	36.896		60	63.4821	63.6259	64.5051	64.0042	64.015
PI548626	12.0533	12.9283	12.9496	13.1882	13.0834	13.0688		12.2933	12.6187	12.9565	13.4962	12.9455	12.9787		34.4	36.7026	36.3923	36.7548	37.5199	36.9471		58.6667	62.9458	63.3861	63.7517	64.6914	63.6981
PI548634	11.6	12.8156	13.2367	13.231	12.6706	12.9987		11.84	12.308	13.5388	13.2887	13.2128	13.0275		33.6	36.1461	36.3127	37.1607	38.054	37.0188		58.1333	62.7464	63.6418	63.9148	65.206	63.9771
PI548636	12.0533	12.9157	12.8784	12.9829	12.4182	12.7858		11.84	13.0589	13.2261	13.3804	13.2005	13.181		34.9333	36.6422	36.3871	36.8939	37.2891	36.8853		60	62.6508	63.2701	63.5772	64.5231	63.5529
PI549053	12.7733	12.6722	12.6885	13.1429	12.4484	12.7818		12.9867	12.5104	12.6579	13.3014	13.1325	12.8833		34.9333	36.208	35.8939	36.7383	36.3428	36.2774		62.1333	62.6837	62.7563	63.6168	63.3732	63.2316
PI559931	13.2267	13.1322	12.9997	13.2077	12.6564	13.0366		13.68	13.3921	13.4172	14.0889	13.4157	13.6502		36.8	36.8478	36.1725	36.653	37.4921	36.8518		63.7333	62.6401	62.7168	63.0789	64.26	63.1636
PI561230	13.2267	12.4585	12.373	12.8777	12.3495	12.5058		14.16	12.5634	12.7002	13.5597	13.2111	13.0311		37.3333	35.8882	34.9857	36.1094	36.321	35.7957		66.1333	61.9089	61.985	62.8651	63.4509	62.5174
PI561233C	12.2933	12.8358	12.8183	12.9615	12.2769	12.703		12.5333	13.0586	12.9268	13.4373	13.1983	13.1331		34.9333	36.1833	36.3891	36.6799	35.711	36.252		61.6	62.2602	63.0103	63.1612	62.813	62.8272
PI561298	12.2933	13.0003	12.862	13.5129	12.6127	13.0523		12.7733	12.6045	12.8253	13.8462	13.0813	13.1275		33.6	36.6328	36.293	36.9405	36.4434	36.6203		59.2	62.9799	62.3417	63.8264	63.7194	63.2861
PI561309B	12.2933	12.1102	12.302	12.0059	11.4737	11.8812		14.16	12.8538	13.3861	13.3621	12.7771	13.1409		36.8	35.6776	35.659	35.4971	36.1499	35.7656		64.5333	61.8785	62.6976	62.3576	63.1823	62.6231
PI561311A	12.2933	13.2143	13.0555	13.6583	12.8804	13.2898		13.2267	12.9638	13.2797	13.4229	13.3802	13.39		33.8667	36.7937	36.6773	37.3106	36.9321	37.0626		58.4	64.0184	63.3818	64.536	64.4418	64.2288
PI561312	12.5333	13.0571	12.8314	13.2876	12.8251	13.0678		13.4667	13.0375	13.0144	13.5812	13.6016	13.4374		34.4	36.1753	35.7958	36.1749	36.5701	36.2347		60.8	62.7448	62.4702	63.8168	64.2403	63.4661
PI561313	12.2933	12.7564	12.8926	12.9839	12.3383	12.7374		12.2933	12.7364	13.3667	13.393	13.0786	13.1183		34.9333	36.9907	36.9193	36.3848	35.9819	36.6183		60.5333	62.8816	63.4526	62.9766	62.7296	63.0807
PI561314B	12.0533	12.7785	12.771	13.1083	12.5439	12.7967		13.4667	12.8385	13.0289	13.3463	13.9143	13.4018		34.4	36.3209	36.2143	36.2975	36.2029	36.2975		60	62.9822	62.71	63.839	62.322	62.9993
PI561316	12.5333	12.6403	13.0199	13.2274	12.387	12.8405		13.68	12.4681	13.3814	13.7206	13.1184	13.2278		35.2	36.2702	35.9479	36.4422	35.8948	36.1809		61.8667	62.5859	63.0841	63.3912	63.6198	63.2927
PI561324	12.7733	13.0137	12.7891	13.1861	12.1871	12.788		13.2267	12.6535	12.7035	13.4514	13.0015	12.9323		36.5333	36.4674	36.1632	36.0502	36.141	36.2538		63.7333	63.3547	63.35	63.263	63.1023	63.3627
PI561326	12.2933	12.6304	12.8147	13.1453	12.7091	12.7922		13.4667	12.4972	13.1107	13.5296	13.3287	13.1406		35.7333	36.3073	36.4964	36.8636	36.9506	36.6803		62.1333	62.795	63.0784	63.9385	64.2558	63.5059
PI561327C	12.5333	12.4945	12.3358	12.8739	12.0406	12.3917		13.4667	12.4693	12.5087	13.4616	12.8865	12.8185		35.7333	35.8987	35.5473	35.892	35.3457	35.6313		62.6667	62.2032	62.1226	62.9476	62.4187	62.3507
PI561329	12.2933	12.4351	12.5541	12.6464	12.4366	12.4734		13.2267	12.1018	12.6884	12.9151	13.5847	12.789		35.7333	35.8729	35.4807	36.1297	36.1019	35.8736		62.9333	62.8934	62.7997	63.7023	63.2125	63.1952
PI561330B	12.0533	12.8038	13.0497	13.7605	13.0663	13.1885		12.5333	12.7981	13.3342	13.8277	13.3019	13.3591		34.4	36.7676	36.3864	37.6426	37.2777	37.0933		59.2	62.6835	63.2747	64.5875	64.9626	63.9149
PI561336	12.5333	12.8848	12.7553	13.2181	12.8712	12.9498		14.16	12.7349	12.86	13.9149	13.5691	13.4059		34.9333	36.2732	36.2213	36.3308	36.2301	36.2642		61.6	62.348	62.4692	62.8415	63.7623	62.8387
PI561338A	12.5333	12.9014	12.7656	13.0473	12.2325	12.7341		12.2933	12.4964	12.4508	13.0048	12.8285	12.5927		34.9333	36.8703	36.5588	36.3796	36.0662	36.4679		62.1333	63.4872	63.4979	63.6079	63.2271	63.5364
PI561338B	12.7733	12.9284	12.7472	12.9839	12.2562	12.7205		13.92	12.8895	12.9621	13.2566	13.3289	13.1738		36.5333	36.6581	36.025	36.4292	36.7128	36.5034		63.2	63.4838	62.5796	63.6526	63.3253	63.2646
PI561347	12.7733	12.7151	12.6976	13.2456	12.7175	12.9112		12.7733	12.599	12.9485	13.7564	13.403	13.1765		34.9333	36.2428	36.0303	36.2543	36.7677	36.3489		61.6	63.035	63.1673	63.529	64.0591	63.6087
PI561349	12.2933	12.8517	12.8682	13.0376	12.2738	12.7338		12.5333	12.5938	12.6368	13.2292	12.9618	12.7927		34.9333	35.9194	35.7618	35.8311	36.0217	35.8702		61.6	62.7591	63.2404	63.6035	62.857	63.1245
PI561350A	12.9867	12.8227	12.8205	13.1384	12.4936	12.82		13.2267	12.8519	12.8795	13.5611	13.0676	13.0671		36.8	35.9551	36.0402	36.8189	35.8759	36.1872		64.5333	62.1868	62.8363	63.5689	63.0699	62.9572
PI561350B	12.7733	12.8518	12.7501	13.1204	12.4488	12.8061		12.9867	12.9203	12.7061	13.6246	13.1433	13.0934		36.8	36.7492	36.5139	36.9665	36.5501	36.824		63.2	62.8274	62.8723	63.5597	63.4168	63.2494
PI561371	12.5333	12.9589	13.0397	12.8623	12.6011	12.8826		12.7733	12.8676	13.1105	13.0824	13.1936	13.0517		35.7333	36.8331	36.442	36.5494	37.119	36.84		61.8667	63.0874	63.2613	63.2719	64.4658	63.6133
PI561394	12.2933	12.724	12.5971	13.007	12.4363	12.6311		12.9867	12.6307	13.2622	13.481	13.2147	13.1371		35.2	36.0485	35.6781	36.4732	35.7162	35.8912		61.3333	62.4111	62.0954	63.2127	62.8345	62.4697
PI561860	12.9867	12.9931	12.8773	13.1503	12.4949	12.8252		13.4667	12.9384	12.8	13.8035	13.3773	13.1795		38.1333	35.9158	35.9778	36.7413	36.4285	36.2148		66.9333	62.3835	62.8953	63.668	63.6493	63.1285
PI567159B	12.2933	12.2766	12.4073	12.7775	12.1193	12.2991		12.2933	11.9371	12.3225	12.8259	12.6979	12.2403		36.8	35.8418	35.7756	35.6909	36.2274	35.849		64.8	62.2312	62.5365	63.2138	63.3197	62.8093
PI567214B	12.2933	13.0815	13.2643	13.4025	12.539	13.0685		12.0533	12.9519	13.6568	13.6322	12.9213	13.1956		35.7333	36.6124	36.2784	37.3764	36.8081	36.8397		61.8667	63.1159	63.4201	64.3855	64.0481	63.8283
PI567217C	12.5333	12.6627	13.0034	13.3625	12.4485	12.885		12.7733	12.6246	13.1653	13.9104	13.0882	13.1684		36	36.4176	36.3665	36.5805	36.743	36.6247		62.4	62.592	63.0779	63.432	63.8718	63.3681
PI567245	13.2267	12.4692	12.5456	12.6456	11.7458	12.2684		14.6133	12.6201	12.9944	13.3758	12.6039	12.8837		38.4	35.1972	35.5733	34.8086	35.5229	35.1897		67.4667	61.8393	62.3103	62.671	62.6187	62.2633
PI567252	12.5333	12.8722	13.0202	12.9938	12.5293	12.8529		12.7733	12.6556	13.2292	13.2471	13.2203	13.054		36.2667	36.2807	36.0305	35.8957	36.8997	36.3681		62.6667	62.591	62.8527	62.757	63.654	63.0334
PI567323A	12.2933	12.7657	12.7638	13.0034	13.1789	12.9451		13.4667	12.7598	13.1013	13.8677	13.5949	13.4062		34.6667	36.309	35.9367	36.3642	36.454	36.2411		61.3333	62.3512	62.4477	63.1508	64.0653	63.0447
PI567362A	13.2267	12.5627	12.6455	13.0896	12.5471	12.6442		13.92	12.8452	13.4153	13.5964	13.6907	13.3666		38.6667	36.0105	36.107	36.6428	37.3094	36.4773		68	62.4162	62.5457	63.7691	62.9084	62.8412
PI567363A	13.92	12.7544	12.8047	13.1143	12.4926	12.8194		16.24	13.2083	13.812	14.4102	13.4935	13.9612		37.8667	35.513	35.7106	35.7416	35.5824	35.5754		66.9333	61.4087	62.077	62.3569	62.9689	62.15
PI567366A	12.9867	12.6556	12.6458	12.8893	12.4519	12.5818		14.3733	12.9086	13.2868	13.6273	13.7107	13.4193		38.9333	36.4167	36.0577	36.8666	37.1015	36.6385		67.2	62.746	62.9552	63.719	64.0557	63.3082
PI567367	12.9867	12.6099	12.6675	12.7885	12.2907	12.569		14.3733	12.7128	13.4534	13.6142	13.5268	13.4088		37.0667	35.9866	35.8523	35.7636	35.9198	35.9035		64.2667	62.4063	62.2606	62.4538	62.9302	62.4663
PI567368	12.5333	12.3542	12.6743	12.4638	12.0689	12.311		14.16	12.9582	13.9487	13.7605	13.9652	13.7497		36.8	36.5172	36.0743	35.9568	36.0757	36.1554		64	62.567	62.8592	62.503	61.2968	62.246
PI567418A	13.2267	12.8609	12.7157	13.1863	12.1204	12.6936		14.16	12.7857	12.928	13.0198	12.8975	12.9067		37.3333	36.3385	36.3309	36.9131	36.3012	36.4357		66.4	62.9218	62.9591	64.6807	63.463	63.526
PI567425B	12.2933	11.9102	12.1079	12.1358	11.5414	11.7101		13.68	12.367	12.5449	12.681	12.7053	12.4766		37.8667	35.8472	35.4534	35.9556	35.3141	35.4634		66.4	61.8899	62.2573	62.2905	62.1015	61.9054
PI567448	12.5333	12.6724	12.996	12.7652	12.1169	12.5528		12.5333	12.6357	13.0318	12.5169	12.7785	12.5783		36.2667	36.0993	36.1511	36.1136	36.0064	36.0525		64	63.0072	63.5729	63.8908	62.4767	63.2658
PI567451	12.5333	12.7622	12.5251	12.6509	12.3547	12.4962		12.7733	12.7322	12.8175	12.4541	12.8883	12.6033		37.0667	36.127	36.0422	36.0544	36.8596	36.2537		64.5333	62.2858	62.8368	62.7736	63.7588	62.8197
PI567452	13.2267	13.0077	13.2064	13.4875	13.1105	13.2316		13.92	12.9394	13.7913	13.9029	13.1245	13.4755		37.6	36.1276	36.0714	36.8867	37.4674	36.702		64.2667	62.976	63.1309	63.8929	65.1271	63.7346
PI567469A	12.5333	12.8777	13.2593	13.3837	12.6874	13.0348		12.9867	12.6356	13.6539	13.8106	13.2631	13.3451		35.4667	36.7607	36.0839	36.733	36.5709	36.5109		62.1333	63.5794	63.3459	64.371	64.0819	63.8515
PI567469B	12.5333	12.7386	12.2142	12.729	12.0761	12.408		13.4667	12.6292	12.7325	13.1919	13.2152	12.9389		36.8	35.8439	35.7632	36.0879	36.2674	36.0412		64	62.9237	62.3411	63.7161	63.4076	63.2058
PI567473C	12.0533	12.8344	13.0604	13.3994	12.5291	12.941		12.5333	12.7634	13.3765	13.7833	13.194	13.2673		35.2	36.6877	36.1065	36.8308	36.4377	36.6192		60.8	62.9695	63.4939	64.3049	64.0251	63.7672
PI567473D	12.5333	13.2329	13.0406	13.6228	12.3074	13.0875		12.9867	13.244	13.4328	14.1627	13.1201	13.5476		34.9333	37.1641	36.4325	37.1815	36.2185	36.8363		60.8	63.419	63.2898	63.9791	63.3337	63.5758
PI567482A	12.9867	12.776	12.6371	12.7523	12.2304	12.5303		13.92	12.864	13.315	13.0627	13.261	13.1375		37.6	35.8531	35.4666	36.056	35.5922	35.6721		65.0667	62.5547	63.0013	63.4392	62.5221	62.743
PI567501	13.4667	12.8059	12.9176	13.0964	12.2833	12.7086		14.3733	13.0056	13.3083	13.9092	13.1332	13.3628		39.2	36.246	36.055	36.0864	36.2734	36.1273		68.2667	62.8788	62.9969	63.4491	63.2632	63.0816
PI567506	12.7733	12.9981	13.0362	13.068	12.6093	12.883		13.68	12.9564	13.6568	13.1551	13.3291	13.3032		37.0667	36.172	35.9395	36.0529	36.8289	36.2312		64	62.7864	62.5351	62.9865	63.7318	62.9218
PI567507B	12.9867	12.9458	12.6678	12.9513	12.3583	12.7129		13.68	13.3411	13.8395	13.6435	13.6807	13.7095		37.0667	36.7316	35.9884	36.5863	36.6127	36.5112		65.0667	63.0618	62.5829	64.0291	63.5651	63.3881
PI567507C	11.84	12.7112	12.5474	12.7183	12.4309	12.4966		12.5333	12.727	12.7274	12.9451	13.4669	12.9253		36	36.9819	36.4464	36.7222	36.5852	36.701		62.1333	62.9287	63.4472	64.0247	63.8532	63.5383
PI567512A	12.7733	12.7503	13.201	13.4346	12.4214	12.9644		13.92	12.6483	13.2178	13.6664	13.0281	13.1856		36.8	36.5313	36.6437	37.1672	36.3208	36.7793		63.4667	62.6989	63.4501	64.1425	63.6929	63.6104
PI567523	13.2267	12.8052	12.8929	12.9815	12.3176	12.7345		14.6133	12.8399	13.4268	13.7462	13.5223	13.4728		37.6	36.2153	35.9311	36.2095	35.7415	36.0324		65.6	62.7614	62.7462	62.8593	62.8794	62.8062
PI567524	12.5333	13.0509	12.4055	12.7749	11.931	12.4403		12.9867	13.2063	12.1943	13.1245	12.6973	12.746		36.5333	36.3597	35.567	36.282	35.0818	35.6944		64.5333	63.0654	62.555	63.1282	62.1902	62.6348
PI567525	12.0533	12.3769	12.5999	12.929	12.0061	12.3893		13.2267	12.2884	12.7184	13.5379	13.1625	12.9328		35.4667	36.4585	36.0744	36.944	35.6648	36.2661		61.6	62.6966	62.9515	63.5704	62.9362	62.9941
PI567526	12.9867	12.5387	12.6559	13.1172	12.2661	12.5628		13.68	12.6093	12.7497	13.6594	12.9604	12.958		37.6	35.6755	35.145	35.8888	36.3768	35.6579		65.8667	62.3747	62.154	63.0181	63.5075	62.6236
PI567537	12.5333	11.7618	11.6645	11.9785	11.2574	11.489		13.92	12.3009	12.521	12.8391	12.3002	12.3764		38.4	35.3254	34.7953	35.2952	35.4448	35.1186		67.7333	61.7902	61.8413	62.9249	62.653	62.2002
PI567539	12.9867	12.4961	12.7543	12.7352	12.1956	12.5149		14.8533	12.4574	13.4029	13.4774	13.3905	13.2802		36.8	36.0002	35.6099	35.6864	35.121	35.5635		64.8	62.291	62.7509	62.8083	62.7234	62.6206
PI567540A	13.2267	12.4347	12.7014	12.9314	12.5562	12.5658		13.92	12.8484	13.0161	13.4439	13.2596	13.0882		39.4667	35.6782	35.7641	35.3995	36.617	35.8663		68.8	62.2527	62.3429	62.6562	64.009	62.7404
PI567543B	12.9867	12.8042	12.7214	12.6597	12.3399	12.5444		13.92	12.8324	13.0058	13.4197	13.1742	13.114		38.1333	36.2562	35.4827	35.9315	35.8283	35.8204		66.1333	62.4064	62.6071	63.1147	62.9151	62.7158
PI567543C	12.9867	12.2588	12.3691	12.6762	12.4346	12.3971		12.5333	12.401	12.6773	13.0675	13.3336	12.7411		37.0667	35.7649	35.2059	35.5982	36.0013	35.614		65.6	62.1208	62.0336	63.1313	63.4799	62.6938
PI567554A	12.9867	12.3785	12.6036	12.9382	12.1099	12.455		14.16	12.4895	13.3359	13.5439	13.271	13.1739		36.8	35.9771	35.5817	35.488	36.231	35.741		65.3333	62.5238	62.6626	63.4221	63.3925	62.9468
PI567554B	12.9867	12.4153	12.4909	12.9443	12.0881	12.4507		14.16	12.8458	13.2203	13.7225	13.1816	13.2923		36.2667	35.5693	35.3897	36.0807	36.4443	35.7709		64.8	62.3352	62.1177	63.558	63.1018	62.7373
PI567557	13.4667	12.9	12.9786	13.0855	12.2804	12.8116		13.4667	13.12	13.2473	13.5947	13.7366	13.4542		38.1333	36.2709	36.1917	35.7466	36.0501	36.1019		66.4	62.7094	63.3869	62.8502	61.9947	62.8285
PI567558	12.5333	12.7602	13.0372	13.0362	12.3928	12.758		13.2267	12.8099	13.4096	13.6529	13.0007	13.1736		37.0667	36.1959	36.1277	36.5306	36.8146	36.4437		64	62.7238	63.1913	63.1442	63.9094	63.2236
PI567563A	12.9867	12.7475	12.7253	13.0036	12.4823	12.7016		13.4667	13.02	13.169	13.5404	13.3101	13.2719		38.1333	36.0843	35.9874	36.1371	36.6682	36.2726		65.6	62.1867	62.5554	62.9318	63.6296	62.8473
PI567563B	11.84	12.6322	12.6676	12.7986	12.1591	12.4382		12.9867	12.6115	13.4533	13.2893	13.2211	13.0874		36.8	35.8372	35.5476	35.3255	35.637	35.612		63.7333	62.6078	62.8673	62.8742	62.8509	62.781
PI567571	13.2267	12.6846	12.7749	12.7426	12.041	12.489		15.0933	13.0354	13.4151	13.4102	13.8049	13.515		38.1333	35.8214	35.6613	35.4012	35.0849	35.3994		67.4667	61.8675	62.4287	62.4364	62.1105	62.125
PI567572B	12.2933	12.3573	12.5907	12.6709	12.4065	12.4472		12.5333	12.25	12.5517	13.1359	13.362	12.7333		36.8	35.9548	35.8287	36.0541	37.0492	36.3152		63.7333	62.0668	62.5766	62.4547	64.1332	62.8678
PI567573A	12.2933	12.3281	12.4246	12.6587	12.2344	12.3265		13.4667	12.5124	13.0941	13.3186	13.3143	13.0467		35.4667	35.8614	35.388	35.9116	35.9854	35.6717		63.2	62.4137	62.4451	62.6111	63.3875	62.6051
PI567574B	12.5333	12.5843	12.4724	12.689	12.1177	12.3933		13.4667	12.5375	12.7957	13.1902	13.1412	12.883		36.5333	35.8601	35.7788	35.9624	35.8104	35.7976		64	62.1284	62.062	62.8714	62.4292	62.2857
PI567576	13.2267	12.6823	12.541	12.7482	12.321	12.5166		14.6133	12.8398	13.2096	13.5079	13.5252	13.3173		38.1333	36.1519	35.5221	35.4574	35.771	35.6624		66.9333	62.2604	62.3701	62.1714	62.8362	62.3248
PI567580A	12.9867	12.1044	12.3716	12.3533	11.7952	12.021		14.16	12.4837	13.0655	12.934	12.9702	12.7875		38.4	35.5167	35.1826	35.2595	35.8698	35.3053		67.2	61.6023	61.7539	61.7452	60.9057	61.257
PI567583A	12.5333	12.3608	12.282	13.0293	12.0723	12.3752		13.68	12.7128	12.8463	13.444	13.1135	13.0234		36.5333	35.4674	35.4251	36.0652	36.1179	35.7108		63.7333	61.9695	61.9278	63.0145	63.0006	62.408
PI567583C	13.4667	12.7811	12.8083	12.7562	11.873	12.5303		14.6133	13.1444	13.5104	13.8119	13.3941	13.5445		37.0667	35.6815	35.6743	35.9248	35.6602	35.6297		65.6	61.8738	62.1823	62.0229	61.8628	61.8548
PI567589	11.6	12.3453	12.3839	12.9039	12.2412	12.3579		11.84	12.4657	12.6895	13.4808	13.2226	12.8691		34.1333	35.6311	35.7601	35.7066	35.4669	35.5179		59.7333	61.7355	62.425	62.357	62.4179	62.0493
PI567593B	12.0533	12.6047	12.6784	12.5921	12.1968	12.4113		12.2933	12.4109	13.0013	12.3134	12.8106	12.5012		36.8	36.1387	36.39	35.9939	35.9814	36.1516		63.4667	62.5121	62.9523	63.1081	63.0928	62.911
PI567597A	11.6	12.5023	12.7362	12.9076	12.5919	12.5414		12.2933	12.6608	13.0142	13.2037	13.5464	13.0315		35.7333	36.1005	35.9347	36.2708	36.8703	36.2209		62.6667	62.4833	63.3944	63.8675	63.7138	63.296
PI567598B	12.5333	12.9264	12.6324	13.1492	12.2172	12.6615		12.0533	12.7838	12.8375	13.4878	13.0748	12.9317		36.8	36.2305	35.7584	36.4206	35.3687	35.9163		64.2667	63.3548	63.0371	63.3903	62.7836	63.1915
PI567600	12.7733	12.8333	12.9548	12.8831	12.2303	12.7192		12.9867	12.9757	13.3369	13.277	13.4234	13.2741		36.5333	36.5664	36.3243	36.3039	35.8419	36.3292		63.4667	63.0824	63.3046	63.2143	63.3192	63.3711
PI567602C	12.7733	12.6896	12.7912	13.0915	12.1765	12.6836		12.7733	12.5071	13.1357	13.5659	13.3666	13.1274		36.8	36.5873	36.549	36.5764	36.4313	36.6461		63.2	62.9082	63.3117	63.5537	63.1087	63.3332
PI567602D	12.9867	12.5103	12.3769	12.8166	11.8373	12.2885		12.9867	12.1495	12.5222	13.0219	13.0252	12.5491		38.4	36.0198	35.9669	35.839	35.6531	35.8485		66.9333	62.6793	62.6143	63.4051	61.0853	62.4322
PI567603A	12.7733	12.6091	12.757	13.1388	12.2388	12.6251		13.4667	12.6824	13.2474	14.1455	13.3983	13.3813		36.8	36.7396	35.7532	36.5237	36.6108	36.3676		64.8	63.2588	62.98	63.8635	63.7767	63.4573
PI567609	12.2933	12.4797	12.6173	12.8069	12.1716	12.4777		13.2267	12.8269	13.3457	13.7932	13.2784	13.339		35.7333	35.8112	35.6504	36.029	35.6023	35.8072		62.1333	62.3773	62.5312	63.1683	63.0639	62.8009
PI567612	12.0533	12.603	12.8604	12.8118	12.377	12.6383		11.36	12.9109	13.1278	13.1417	13.2784	13.0194		34.6667	36.1017	36.4467	36.2495	36.8496	36.4429		60.2667	62.6815	63.2894	63.194	63.8738	63.3345
PI567617A	12.0533	12.4287	12.5406	12.593	12.3353	12.3895		11.84	12.3977	12.748	13.1351	13.3646	12.7919		36	35.7909	35.7941	36.0264	36.2203	35.9667		62.9333	62.252	62.5891	62.9385	63.6228	62.892
PI567620A	12.2933	12.6156	12.9273	13.2029	12.4148	12.7541		12.5333	12.5145	12.9478	13.518	13.2095	13.0131		36.2667	36.2926	35.9473	36.6523	36.558	36.4503		62.1333	62.3165	62.981	64.1259	63.6796	63.3359
PI567644	12.7733	12.712	12.7411	12.6552	12.5209	12.5672		13.2267	13.0223	13.399	13.4472	13.9303	13.4504		38.4	35.8349	35.2133	36.2195	36.8893	35.9581		66.9333	62.3831	62.4666	63.1736	64.2255	62.9853
PI567649	12.5333	12.7604	12.5266	13.0183	12.3758	12.5962		12.9867	12.5787	12.8406	13.128	13.2964	12.9214		36	35.9775	35.7332	36.2146	35.9522	35.8517		63.4667	62.4124	62.2729	63.5036	63.2583	62.7587
PI567658	12.0533	12.5136	12.6919	12.9101	12.2531	12.4738		12.7733	12.5451	12.5878	12.9009	13.0532	12.7284		35.2	35.7355	35.7715	35.9462	36.4746	35.851		61.8667	62.1488	62.8138	63.1211	63.4846	62.7442
PI567668	12.2933	12.4384	12.6534	13.1767	12.7494	12.6358		12.5333	12.4736	12.8741	13.7523	13.9723	13.1755		35.2	35.8337	35.3052	36.5692	36.6656	35.8859		62.4	62.3709	62.4667	63.0553	64.572	62.7937
PI567679A	12.7733	12.7247	12.6049	12.9821	12.3963	12.6334		14.16	12.9277	13.124	13.6158	13.3572	13.3474		36	36.5108	35.6023	35.9032	36.8163	36.1086		63.7333	62.9421	62.5491	62.7938	63.8346	62.9746
PI567686	11.6	12.5893	12.357	12.6287	12.212	12.3564		12.7733	12.6438	12.7365	13.1332	13.2695	12.9647		34.1333	36.1372	35.62	36.6395	35.9074	36.0203		59.7333	62.3926	62.348	63.0891	63.287	62.7016
PI567693	11.6	12.7691	12.7541	12.962	12.6228	12.7466		12.0533	12.6933	13.0265	13.672	13.9193	13.358		33.6	36.6324	36.5197	36.8164	36.3361	36.6198		58.4	62.8443	63.0476	63.9089	64.0561	63.5107
PI567694	13.2267	13.1483	13.2601	13.4147	12.3332	13.03		14.3733	13.4184	13.6917	14.1315	13.9338	13.9541		36.8	36.6504	36.0048	36.367	36.3521	36.2973		64.8	63.1456	63.548	64.1941	61.9975	63.2489
PI567695	11.6	12.6715	12.8289	13.1006	12.4797	12.6872		12.5333	12.7479	12.9609	13.5814	13.6377	13.2521		34.4	36.5387	36.0217	36.659	36.7233	36.4553		60	62.8125	63.2808	63.4982	64.0116	63.378
PI567696B	12.0533	12.8683	12.7185	12.8234	12.308	12.6164		12.7733	12.6653	12.9411	13.4644	13.2862	13.0873		35.2	36.6734	36.2499	36.4369	36.8769	36.5539		61.3333	62.9858	63.3171	62.9647	63.791	63.2416
PI567696C	12.0533	12.5098	12.5316	12.6155	12.1959	12.3721		12.0533	12.1711	12.5053	12.9014	13.0785	12.5338		35.4667	36.4056	36.2612	36.2683	36.4288	36.3001		62.1333	62.3161	63.0427	62.7431	63.5981	62.8829
PI567697	11.84	12.5031	12.4723	12.8902	12.5599	12.5427		12.5333	12.4065	12.9183	13.4378	13.6148	13.0897		34.4	36.4409	36.3246	35.9017	36.6853	36.293		60	62.6088	63.2105	62.8449	64.5085	63.2377
PI567702B	13.2267	12.93	12.9741	13.1805	12.343	12.8484		14.16	13.1204	13.6355	13.6959	13.1155	13.4701		36.8	35.9995	35.7356	35.9559	36.3463	35.9362		65.0667	62.5489	62.7151	62.9974	63.3205	62.8884
PI567705	11.6	12.4827	12.7522	12.8682	12.303	12.4856		12.5333	12.3398	12.9261	13.6743	13.5085	13.0944		34.1333	36.3492	36.2069	36.3362	36.3581	36.1887		60	62.5565	63.3115	63.0516	64.0589	63.134
PI567709	13.92	12.935	13.1392	13.3105	12.4309	12.9527		15.0933	13.1114	13.8864	14.2173	13.5045	13.8355		38.9333	35.7709	35.8382	35.8105	36.8197	35.895		68.8	62.1493	62.883	63.1497	64.1705	62.9666
PI567710	13.2267	12.7561	12.9488	13.2703	12.2044	12.7535		15.0933	12.7173	13.2224	13.879	13.0532	13.3323		38.4	36.2852	36.2334	35.8427	36.7783	36.3208		66.4	62.8723	63.1961	63.0275	63.7523	63.2153
PI567717C	13.2267	12.9872	13.0353	13.2256	11.9889	12.7461		13.68	13.2368	13.6288	13.8069	13.4727	13.5592		37.8667	36.1456	35.8609	36.1845	35.6574	35.8772		66.6667	62.6869	62.7205	63.9738	61.9811	62.8136
PI567719	11.6	12.6311	12.7974	12.8447	12.1076	12.5314		12.5333	13.0165	13.3237	13.5138	13.4665	13.3845		34.1333	36.1805	35.7498	36.18	35.701	35.977		58.9333	62.6425	62.9702	63.6271	61.7094	62.7512
PI567734	13.4667	13.0357	12.7164	12.9109	12.1074	12.6269		14.6133	13.5739	13.2882	13.4011	13.275	13.4549		38.6667	35.8113	35.7033	35.928	36.383	35.8693		68	62.9597	62.4839	63.199	63.4108	62.9303
PI567771A	12.7733	12.5805	12.5165	12.7807	12.1792	12.4758		13.92	12.6797	13.0172	13.4092	13.0293	13.0386		36.2667	35.9874	35.7089	35.575	35.7488	35.667		64	62.084	62.3023	62.5124	62.828	62.3661
PI567771B	12.7733	12.6007	13.0166	12.9942	12.3927	12.7765		12.9867	12.8014	13.3757	13.5007	13.3891	13.2715		36	36.3691	36.7903	36.2129	35.977	36.479		62.4	62.8149	63.8309	63.6235	63.3376	63.5457
PI567776	12.2933	12.6851	12.8473	12.7185	12.1603	12.4504		12.5333	12.5443	13.1407	13.0509	13.0796	12.77		38.4	36.463	36.0711	36.1467	36.6754	36.4083		65.6	63.0499	63.0068	62.9636	63.2932	63.0251
PI567778	11.84	12.6597	12.3404	12.6134	12.4224	12.4425		11.36	12.3227	12.6148	12.954	13.1646	12.6151		34.9333	36.9507	35.9619	36.3363	36.6911	36.5212		61.0667	63.6411	62.5445	63.4583	63.8722	63.4368
PI567780B	11.6	12.7476	12.6194	12.6906	12.3894	12.607		11.1467	12.9086	13.0918	12.9282	13.3978	13.0259		33.6	36.4276	36.1279	36.5032	36.2045	36.4494		58.1333	63.0453	63.2635	63.5086	63.7961	63.5988
PI567902	12.2933	12.9169	12.9669	13.0938	12.4107	12.8382		12.9867	13.0422	13.2368	13.6977	13.2583	13.341		35.2	36.7238	36.7327	36.6278	37.077	36.8514		61.3333	62.7282	63.2564	63.4424	63.716	63.3163
PI572242	12.0533	13.0637	13.603	13.3599	12.8837	13.2667		12.0533	12.9088	14.0138	13.7043	13.4104	13.4881		34.4	36.9982	36.7815	37.1731	37.2332	37.1536		59.7333	63.638	64.0639	63.9259	64.28	64.1388
PI574478B	13.92	12.744	12.6526	12.792	12.1885	12.6004		14.3733	12.8506	12.897	13.1136	13.4177	13.0852		38.1333	35.5501	35.1987	35.553	35.7564	35.4378		67.2	62.2217	61.8613	62.8723	63.0398	62.4228
PI574478C	12.7733	12.6735	12.5087	12.7589	12.0184	12.4332		13.68	12.9237	13.1093	13.6064	12.9281	13.1377		38.1333	36.3717	35.73	36.1982	36.1584	36.2074		65.3333	62.3161	62.1106	62.5655	63.0161	62.5124
PI574480A	12.7733	12.8116	12.704	13.1498	12.4296	12.7684		12.9867	12.9412	13.0544	13.7026	13.532	13.3038		36.8	36.3847	36.0567	35.9803	35.9155	36.1499		63.4667	62.7829	62.5507	63.1189	63.1376	62.9085
PI576145	11.84	13.4055	13.3591	13.383	12.9115	13.3175		11.84	13.0292	13.4051	13.4441	13.2459	13.2633		34.1333	36.9559	36.8138	37.0737	36.8308	37.089		58.6667	63.7283	63.9847	64.0826	64.1654	64.2057
PI578399	12.7733	13.0938	12.9453	13.1926	12.3851	12.8973		13.4667	13.1392	13.4071	14.1074	13.237	13.5123		36.8	36.4741	36.1513	36.4365	36.2224	36.398		64.2667	63.1826	63.0565	63.531	63.9138	63.515
PI578402	12.0533	12.7368	12.8298	13.4864	12.6265	12.9225		11.84	12.5052	12.7563	13.5821	13.1489	12.9163		35.2	36.462	36.2783	37.5453	37.2874	37.0436		60.5333	62.5348	62.8736	64.719	64.248	63.6987
PI578412	12.0533	12.5593	12.9602	13.4714	12.2473	12.7797		12.5333	12.5829	12.9657	13.3834	13.5263	13.0967		34.6667	36.4296	36.159	37.3512	35.6131	36.4011		61.6	63.4524	63.0905	64.7973	63.4107	63.836
PI578497B	12.9867	12.5841	12.6847	13.0252	12.4567	12.6929		13.4667	12.4789	12.7154	13.2159	12.9669	12.8232		36.8	36.1395	36.5265	36.8247	36.2283	36.4975		64	62.4142	63.073	63.5675	63.4607	63.1733
PI586980	12.7733	12.9013	12.963	13.1829	12.4244	12.8876		13.4667	12.933	13.5244	13.4147	13.2958	13.3229		36.8	36.549	36.1596	36.8982	36.6646	36.6747		62.4	62.5139	62.8068	63.8498	63.8212	63.2592
PI587991	11.6	12.5039	12.3626	12.5231	12.2377	12.2867		12.0533	12.2082	12.3662	12.9255	12.8296	12.4608		34.1333	36.4416	35.6592	36.1036	36.2234	35.9699		59.7333	62.7337	62.2762	63.2646	63.1045	62.6311
PI588016	12.7733	12.2086	12.5776	12.8421	12.3081	12.4092		13.2267	12.5662	12.7871	13.4984	13.345	13.0151		36.5333	35.479	35.5929	35.9578	35.7045	35.5541		64.2667	61.9382	62.4126	63.198	62.9466	62.4931
PI588033C	12.5333	13.0068	13.0629	13.0689	12.5186	12.8772		13.4667	13.1472	13.6085	13.7102	13.5164	13.5757		35.4667	36.5175	36.5797	36.7006	37.1276	36.6658		62.1333	63.2833	63.9285	64.4127	64.3417	63.9663
PI592944	12.9867	12.811	12.7992	13.1725	12.6039	12.8321		13.68	12.4962	12.6962	13.1984	12.9885	12.8494		36	36.2824	35.972	36.6959	36.0012	36.1421		63.4667	62.9227	63.0992	63.9019	63.6768	63.3386
PI592947	12.0533	13.0894	13.17	13.4297	12.4767	13.0453		11.84	12.4372	12.6573	13.0929	13.1951	12.7838		34.6667	37.3076	36.9353	37.8485	37.4358	37.4842		60	63.6414	63.9259	64.9796	63.5748	64.1945
PI592950	11.6	12.8555	12.7568	13.2202	12.5917	12.8234		12.0533	12.4811	12.8703	13.4132	13.2432	12.9848		33.0667	36.5049	35.917	37.208	37.0782	36.6221		56.5333	62.7662	62.8297	63.961	64.6197	63.3586
PI592953	11.1467	12.6431	12.7113	12.9859	12.6445	12.7075		11.6	12.509	13.04	13.4695	13.26	13.0545		31.7333	36.555	36.4566	36.9986	36.3774	36.5549		54.6667	63.0128	62.9099	63.9159	63.7479	63.2504
PI592971	12.0533	12.3484	12.7099	13.1177	12.9336	12.7562		12.5333	12.3859	12.93	13.2947	13.4561	12.9829		34.9333	35.9948	36.5541	36.7557	37.4461	36.7142		60.8	62.0426	62.8256	63.6214	64.6469	63.2806
PI592973	12.7733	12.8542	12.9466	13.3958	12.8233	13.0096		12.5333	12.68	12.6656	13.4932	13.5883	13.0465		37.0667	36.0374	36.2267	37.2818	36.5762	36.6387		63.4667	62.5402	63.226	64.1231	64.1172	63.5345
PI592979	12.5333	12.7855	12.9932	13.4599	12.9685	13.0218		12.0533	12.64	13.0843	13.3658	13.1675	12.9547		36.2667	36.2265	36.7008	37.1663	36.3265	36.5948		63.2	62.5598	63.6981	64.4323	64.0838	63.6869
PI592980	12.2933	12.7852	13.1163	13.1698	12.4825	12.8591		11.36	12.6501	12.7887	13.1488	12.9727	12.7375		36	36.6044	36.5827	36.8101	36.4551	36.6971		61.6	62.6661	63.521	64.1992	63.5714	63.5118
PI593258	12.0533	12.741	13.0015	12.8952	12.3437	12.7114		12.5333	12.6488	13.2876	13.1416	12.7302	12.8948		34.9333	36.5777	36.5725	36.1928	37.1665	36.6771		60.5333	62.7025	63.3494	62.8746	64.2895	63.2855
PI594022	12.0533	12.7095	12.8374	13.2654	12.3795	12.7636		12.7733	12.6979	13.0154	13.7152	13.2067	13.1538		35.7333	36.5695	36.619	36.8086	37.4285	36.9718		61.6	62.4255	63.0341	63.6323	64.0777	63.3459
PI594233B	12.2933	12.3294	12.6177	12.5443	12.1013	12.2953		12.5333	12.3611	12.9164	12.9425	13.1041	12.7377		35.4667	35.4386	35.0757	35.6927	35.6795	35.3227		62.4	61.9623	62.2635	63.0012	63.1009	62.4309
PI594280B	11.36	12.6535	12.5439	12.7398	12.5415	12.5382		12.5333	12.6043	12.557	12.8157	13.0617	12.7653		33.0667	36.5236	36.1123	36.8968	36.8587	36.4997		57.3333	62.615	63.0002	64.2769	63.6929	63.219
PI594304B	12.7733	12.8724	13.0504	12.8035	12.6961	12.841		13.2267	12.4152	13.0309	12.8032	13.5658	12.9029		36.8	36.1075	35.5718	35.9566	36.8866	36.1361		63.4667	62.583	62.6554	62.7969	62.1822	62.5064
PI594398B	10.9067	12.8822	12.8634	13.0137	12.3546	12.7742		10.4533	12.4884	12.7006	12.8838	13.0996	12.6981		32.2667	37.6975	36.8382	36.9514	36.2127	37.1492		54.9333	63.7345	63.5281	63.9761	63.1729	63.8367
PI594399A	11.36	12.7743	12.6832	13.0592	12.3511	12.7149		10.6667	12.6926	12.6733	13.085	13.2337	12.8343		32.2667	36.2407	36.2484	36.3585	36.683	36.4382		56.2667	62.6638	62.8677	64.0257	63.9296	63.5219
PI594403	11.84	12.6851	12.6755	13.046	12.412	12.639		11.1467	12.3092	12.5435	13.6776	13.0428	12.7372		34.6667	36.5237	36.2634	36.477	36.1422	36.3339		60	62.7024	62.7725	63.6385	63.4858	63.1075
PI594409A	11.36	12.5127	12.6408	13.3798	12.9036	12.7794		12.0533	12.2662	12.7491	14.0602	13.4389	13.107		34.1333	36.3197	36.4074	36.5386	37.294	36.65		58.4	62.6453	62.9682	63.8758	64.6406	63.4691
PI594410	12.2933	12.8065	12.8135	12.9633	12.2081	12.69		12.2933	12.5962	12.8175	13.1577	13.1135	12.8875		34.9333	37.1654	36.6723	36.6248	36.6923	36.8653		60.5333	63.3446	63.1535	63.5181	63.8119	63.526
PI594451	12.7733	12.5838	12.7338	13.0476	12.3521	12.5988		13.4667	12.6166	13.0721	13.2072	13.1959	12.9993		37.0667	35.9426	35.8753	36.2171	36.6188	36.0808		64.8	62.1948	62.9308	62.8815	63.3938	62.7507
PI594461A	12.5333	12.4024	12.538	12.9114	11.9299	12.2516		12.9867	12.2467	12.8362	13.3563	12.707	12.6108		39.7333	35.7866	35.8282	35.6617	35.589	35.6392		68.2667	61.8976	62.0958	62.5516	62.4142	62.0523
PI594608A	12.2933	12.4091	12.3707	12.6033	12.1444	12.2581		12.9867	12.383	12.5629	12.8787	12.8816	12.5833		36.5333	35.9615	35.8036	35.8781	36.1909	35.8398		63.4667	62.1622	62.2109	62.6387	62.9644	62.2992
PI594619	12.9867	12.8226	12.7164	12.9596	12.2198	12.6291		13.2267	12.9626	13.2611	13.7535	13.3118	13.3167		36.8	36.0336	36.0323	35.9658	35.8925	35.8819		65.0667	62.6253	62.8547	63.2537	62.9473	62.9017
PI594632	12.5333	12.6872	12.7441	12.9956	12.3036	12.5778		13.2267	12.8365	12.6845	13.3828	13.1902	12.9902		36.8	36.0543	36.4192	36.4061	36.3089	36.1873		63.4667	62.3745	63.2312	63.2786	63.598	62.9453
PI594685A	12.9867	12.6739	12.4759	12.9108	12.5463	12.576		14.16	12.4542	12.535	13.3707	13.3486	12.9468		37.6	36.4044	35.8031	35.5346	36.5541	35.9797		65.8667	62.8476	62.2084	62.4345	63.778	62.7227
PI594821A	11.6	12.6107	12.786	13.0806	12.4763	12.5928		11.84	12.5272	12.9112	13.2356	13.1414	12.8218		34.9333	36.4592	35.9342	36.0782	36.4058	36.0571		61.0667	62.9609	62.9473	63.7604	63.8829	63.1891
PI594821B	12.0533	12.5871	12.6904	12.6443	12.3205	12.4288		12.7733	12.4714	12.9623	12.7858	13.0757	12.7412		35.7333	36.3516	36.2735	36.5472	36.8469	36.3638		62.9333	62.7012	63.3328	63.6492	64.0138	63.2818
PI594899A	12.0533	12.6927	13.168	13.2339	12.6237	12.9057		12.7733	12.7536	13.5119	14.0119	13.2134	13.3799		34.4	36.4527	36.3719	36.7646	36.5986	36.5283		60.8	62.4917	63.2939	63.1628	63.3607	63.0935
PI596407	12.2933	12.9855	13.2844	13.3783	12.5648	13.0495		12.5333	12.8924	13.2598	13.6363	12.9409	13.1782		34.9333	36.6885	36.941	37.2972	37.0783	37.0476		60.5333	63.081	63.8707	64.2991	64.5448	63.9782
PI597381	12.9867	12.8403	12.9727	13.1568	12.5801	12.9213		13.2267	12.7886	13.1547	13.8618	13.38	13.3158		36.2667	36.5839	36.4433	36.7399	36.0133	36.5088		62.9333	62.8742	63.3963	63.578	63.4335	63.3692
PI597386	12.0533	12.5393	12.7214	12.8474	12.3014	12.572		12.7733	12.6486	13.2046	13.2572	12.947	12.9987		34.6667	36.7128	36.3812	36.9817	37.2177	36.8479		60.2667	62.5485	62.7663	63.4471	64.3028	63.2482
PI597387	11.84	13.0693	13.2095	13.0029	12.6963	13.0082		11.6	12.9332	13.0142	13.1774	13.1009	12.9914		34.1333	37.202	36.5157	37.0122	37.6174	37.2141		58.9333	63.1557	63.7416	63.846	64.8446	64.004
PI597408	12.0533	12.7706	12.7881	13.0815	12.431	12.7119		12.2933	12.4383	13.0378	12.8759	13.066	12.7498		35.4667	36.4504	35.9058	36.3364	35.5076	36.0666		61.6	62.5434	62.7862	63.7725	62.7394	62.9094
PI597474	11.6	12.7961	12.8222	13.1284	12.8949	12.8571		12.5333	12.6211	12.8144	12.9945	13.5793	13.0224		34.4	36.5204	36.1552	36.9284	36.8201	36.632		59.4667	62.8441	62.8719	63.7719	64.1534	63.4003
PI597479	12.0533	13.1388	12.9384	12.9819	12.5941	12.8576		12.2933	13.2743	13.0843	13.4653	14.048	13.4793		34.9333	36.3604	35.9896	36.345	36.9772	36.3466		60.5333	62.6086	63.1511	63.3314	64.5658	63.2854
PI597482	12.0533	13.1676	13.0269	13.3615	12.6505	13.0543		12.5333	13.2255	13.2955	13.5361	13.355	13.3772		34.9333	36.6904	36.3124	37.4033	37.9824	37.1847		60.2667	63.144	63.1367	64.5553	65.1835	64.0669
PI602059	12.0533	12.9011	12.787	13.4642	12.7253	12.9852		12.9867	12.8515	13.234	13.7629	12.97	13.239		33.6	36.4621	36.5724	37.3573	37.1749	36.8625		59.7333	63.003	63.0493	64.3091	64.1631	63.6739
PI603381A	12.7733	13.1824	13.2283	13.4571	12.6686	13.1597		12.9867	13.2369	13.1412	13.3867	13.347	13.277		37.3333	36.8619	36.3867	36.7985	37.1841	36.9756		63.7333	62.9947	63.101	63.8866	63.9939	63.6348
PI603381B	12.9867	13.059	12.8294	13.4016	12.5143	12.9693		13.4667	13.2205	13.3439	13.9516	13.5305	13.5486		37.0667	36.7625	35.9601	37.1532	35.932	36.5252		64.5333	62.9482	62.6427	63.5591	62.6501	63.0442
PI603381C	12.7733	13.2806	12.88	13.7995	12.761	13.2111		12.2933	13.2061	13.0074	14.1036	13.3202	13.3528		37.0667	36.6621	36.1946	37.4415	37.1941	37.0124		63.4667	63.1217	62.6725	64.0052	63.9617	63.5255
PI603392	12.2933	12.7787	13.0938	13.129	12.5256	12.9221		12.5333	12.507	13.4975	13.1713	13.3328	13.1279		34.1333	36.7641	36.4468	37.1206	36.9868	36.9053		60.2667	63.5305	63.063	64.2976	63.7201	63.8366
PI603393	12.2933	12.8423	12.9049	13.1483	12.5658	12.8237		12.9867	13.0045	13.3991	13.7847	13.7892	13.5446		36	37.2205	36.2853	36.7	36.7904	36.796		61.6	62.9867	62.4999	63.0084	63.5914	62.9758
PI603395	12.2933	12.568	12.7077	13.2566	12.3797	12.6781		12.5333	12.95	13.4734	14.3255	13.081	13.4099		36.5333	36.3876	35.9235	36.8368	36.6731	36.5214		63.2	62.0216	62.2907	63.6328	63.813	62.9421
PI603397	12.5333	12.7598	12.8155	12.81	12.2792	12.617		12.7733	13.023	13.2306	13.095	13.4607	13.1878		36.2667	36.306	35.8895	36.259	35.8699	36.0673		62.6667	62.2036	62.3926	63.1319	62.297	62.4365
PI603563A	11.36	13.1507	12.8254	12.9002	12.5219	12.7445		11.36	13.0927	12.8289	13.1093	13.3234	12.9846		34.6667	37.0221	36.5759	36.6895	37.9227	37.2257		60	63.5727	63.6692	63.9248	65.2309	64.3189
PI603569A	11.6	12.7575	12.5973	12.9152	12.3172	12.5146		13.2267	13.4052	13.6662	13.8822	13.509	13.7448		35.7333	36.7547	36.7268	37.1095	36.6447	36.8742		61.8667	63.242	63.6102	63.4108	63.6079	63.5481
PI603599B	11.6	12.4961	12.5018	12.6538	12.034	12.3277		11.84	12.6792	12.5427	12.8599	12.9171	12.6622		34.1333	36.0674	35.7431	35.9714	36.1125	35.9205		59.4667	62.3626	62.5975	63.3564	63.2284	62.7979
PI603620	12.2933	12.3017	12.6991	12.909	12.1205	12.4231		12.0533	12.2307	12.9553	13.2396	12.8511	12.683		35.4667	35.8343	35.5495	36.0976	36.2021	35.8285		62.4	62.189	62.6337	63.1773	62.5166	62.5736
PI603678B	12.9867	12.4209	12.6318	13.0121	12.0805	12.48		13.2267	12.4521	12.9192	13.8618	12.9239	12.986		37.6	36.3717	36.001	36.2524	36.0741	36.1723		65.6	62.2204	62.7041	63.2342	62.8729	62.7662
PI603692	11.6	12.4899	12.4036	12.7271	12.0852	12.3029		11.6	12.8865	13.0892	13.106	13.1411	12.9389		35.7333	36.4972	36.7068	37.1691	36.6473	36.797		62.1333	62.7466	63.5313	64.1681	63.5262	63.56
PI603719B	13.2267	12.5737	12.6633	13.0967	12.0435	12.5101		13.68	12.8517	13.2133	13.4286	12.7867	13.0141		38.1333	35.9662	35.8063	35.976	35.7261	35.7508		67.2	62.558	63.0392	64.728	62.9721	63.2409
PI603777	10.9067	12.8557	13.0026	12.7829	12.7449	12.7439		11.6	13.0385	12.7722	13.4954	13.6093	13.228		32.2667	36.6943	36.7255	36.4151	36.2528	36.4227		56.2667	62.6043	63.3221	63.3169	63.8172	63.1121
PI603911C	11.84	12.9831	13.2315	13.0573	12.4388	12.9741		12.0533	12.6228	13.1394	13.3439	13.8351	13.3001		32.8	36.9694	36.5316	36.9483	35.9815	36.6947		57.6	63.1506	63.7221	63.8829	62.592	63.5566
PI603912	13.2267	12.7263	12.77	13.1039	12.4088	12.7013		13.68	12.5658	13.4067	13.5796	13.4695	13.2371		37.0667	35.7843	35.4508	35.9908	35.6574	35.5735		65.0667	62.1707	62.2662	62.7133	62.6018	62.2225
PI603913D	12.9867	13.3959	13.4909	13.1234	12.5818	13.1859		13.4667	13.4001	13.7817	13.7915	13.4178	13.7196		36.2667	36.2576	36.1799	36.5946	35.8824	36.2526		63.2	62.5431	63.3303	63.0175	63.4105	63.0716
PI603915C	11.84	12.621	12.795	13.0795	12.3249	12.6656		12.2933	12.4806	12.8614	13.1685	12.8509	12.805		33.8667	36.3949	36.2294	36.3109	36.9908	36.4614		59.4667	62.3899	63.0759	63.6208	63.8034	63.226
PI606749	12.0533	12.8774	13.0121	13.2456	12.3918	12.8944		12.2933	12.6457	12.9487	13.3635	13.0963	13.0212		34.4	37.0316	36.5442	36.9848	37.5359	37.1361		58.6667	63.3179	63.589	63.8585	64.8207	63.9579
PI610670	12.2933	13.0532	12.9381	12.9988	12.5725	12.8778		12.7733	13.2378	13.4644	13.7043	13.166	13.3858		35.4667	36.8144	36.2985	36.3935	37.0992	36.6759		61.3333	62.9095	62.82	63.1395	63.693	63.1032
PI612730	12.0533	12.6232	12.7658	13.1164	12.5108	12.7367		12.7733	12.3244	13.1965	13.4966	13.0762	13.0058		34.4	36.283	35.8231	36.2335	35.9018	36.065		59.7333	62.6077	62.4319	62.9603	63.0122	62.6909
PI612750	12.5333	12.871	13.1907	13.1638	12.7659	13.0408		12.7733	13.0762	13.3037	13.4039	13.1392	13.2358		35.7333	36.3046	36.5577	36.388	37.188	36.7339		61.6	62.2045	63.2144	63.0292	64.2141	63.2774
PI612930	11.84	13.2092	13.1544	13.3679	12.7953	13.1643		12.0533	13.113	13.609	13.387	12.9431	13.2435		34.1333	36.9021	36.2687	37.2369	37.5713	37.1186		58.6667	63.6904	63.0656	64.2142	64.782	64.0605
PI614088	12.2933	12.8909	13.0514	13.3334	12.5891	12.9852		12.5333	12.7268	13.2869	13.7049	12.611	13.0491		34.9333	36.3525	36.4897	37.3912	37.2914	36.9799		60	62.9247	63.6154	64.2143	64.3549	63.8047
PI614155	11.84	12.6892	13.0733	13.3561	12.7382	12.8908		12.0533	12.6042	13.1167	13.7	12.8275	12.9736		34.9333	36.4133	36.7842	37.4852	37.1096	36.9268		60.8	62.7518	63.557	64.1046	64.3694	63.6286
PI614807	12.2933	12.8001	13.3735	13.315	12.5479	13.0254		12.9867	12.5723	13.2458	13.4746	13.4089	13.208		34.9333	36.1009	36.2751	37.3531	37.2416	36.835		60.2667	62.9969	63.6527	64.5018	64.7932	64.0372

## Sheet: S8
Table S8 Correlations among cysteine, lysine, methionine and threonine contents (g kg-1 crude protein) of the 621 soybean accessions
Trait	Met	Cys	Thr	Lys
Met		0.57 ***	0.64 ***	0.69 ***
Cys			0.12 *	0.14 **
Thr				0.91 ***
*, **, *** Significant at P < 0.01, P < 0.001 and P < 0.0001, respectively

## Sheet: S9
Table S9 Linkage disequilibrium decay to r2 of 0.2 by chromosome
Chromosome	Chromosome sizea (Mb)	No. of markers	LD decayb (kb)	No. of markers required
1	56.8	1380	328	173.171
2	48.6	2015	369	131.707
3	45.8	1390	204	224.51
4	52.4	1624	319	164.263
5	42.2	1479	346	121.965
6	51.4	1640	202	254.455
7	44.6	1699	560	79.6429
8	47.8	2049	451	105.987
9	50.2	1637	374	134.225
10	51.5	1765	251	205.179
11	34.7	1242	243	142.798
12	40	1174	338	118.343
13	45.8	2195	275	166.545
14	49	1541	342	143.275
15	51.7	2097	567	91.1817
16	37.8	1485	230	164.348
17	41.6	1643	248	167.742
18	58	2760	1015	57.1429
19	50.7	1898	945	53.6508
20	47.9	1301	199	240.704
Total	950.07	34014	390.3	2941
a Approximate chromosome size based on Wm82.a2.v1
b LD decay to r2 of 0.2

## Sheet: S10
Table S10 Linkage disequilibirum blocks signifcantly associated with seed protein and oil contents (g kg-1 seed) by environment and analytic method
Chr	LD block position rangea	Most significant SNP / LB block	Position	Trait-Env.-Analysisb	P-value	-log10(P)
4	9143412..9175605	ss715589592	9148539	Oil-IL15-CMLM	3.58697e-06	5.44527	***
4	9166335..9185726	ss715589599	9175605	Oil-IL15-CMLM	2.78282e-06	5.55551	***
				Oppositec-ALL-MTMM	4.49e-06	5.34775	**
				Oil-ALL-CMLM	4.99107e-06	5.30181	**
				Oil-NC15-CMLM	9.73252e-06	5.01177	*
5	41198246..41327670	ss715591710	41309125	Oil-OHW14-MLMM	1.42779e-05	4.84534	*
8	2207589..2279023	ss715600889	2257976	Protein-NC15-MLMM	5.20619e-06	5.28348	**
9	41468783..41565791	ss715604087	41554045	Protein-ALL-MLMM	1.74398e-05	4.75846	*
10	3913711..3916161	ss715606797	3913977	Opposite-OHW15-MTMM	1.42e-05	4.84771	*
13	37857762..38027686	ss715616001	37963961	Opposite-OHC15-MTMM	1.1e-05	4.95861	*
				Oil-OHC15-CMLM	1.71714e-05	4.76519	*
15	3745323..3851525	ss715621777	3846538	Oil-ALL-MLMM	1.59557e-06	5.79708	***
				Opposite-ALL-MTMM	4.61e-06	5.3363	**
				Oil-OHC15-MLMM	5.60797e-06	5.25119	**
				Opposite-OHC15-MTMM	6.1e-06	5.21467	**
				Protein-ALL-MLMM	8.61859e-06	5.06456	*
				Opposite-OHW14-MTMM	9.42e-06	5.02595	*
				Oil-ALL-CMLM	1.2692e-05	4.89647	*
15	3863922..3985288	ss715621799	3936757	Opposite-OHC15-MTMM	7.88e-08	7.10347	***
				Opposite-ALL-MTMM	7.48e-07	6.1261	***
				Oil-OHC15-CMLM	1.00711e-06	5.99692	***
				Oil-OHC15-MLMM	1.18504e-06	5.92627	***
				Protein-OHC15-CMLM	2.7098e-06	5.56706	***
				Protein-OHC15-MLMM	3.07946e-06	5.51153	***
				Oil-ALL-CMLM	8.23453e-06	5.08436	*
				Protein-ALL-CMLM	1.02713e-05	4.98838	*
15	3937899..4110122	ss715621816	3985288	Opposite-OHC15-MTMM	1.51e-06	5.82102	***
				Protein-OHC15-MLMM	3.84045e-06	5.41562	**
				Opposite-ALL-MTMM	4.3e-06	5.36653	**
				Protein-ALL-MLMM	5.26391e-06	5.27869	**
				Oil-OHC15-MLMM	7.48399e-06	5.12587	*
				Protein-OHW15-MLMM	1.14101e-05	4.94271	*
				Protein-OHC15-CMLM	1.42024e-05	4.84764	*
				Protein-ALL-CMLM	1.56351e-05	4.8059	*
				Oil-OHC15-CMLM	1.81223e-05	4.74179	*
19	48636021..49079120	ss715635870	48793747	Opposite-OHW15-MTMM	3.25e-06	5.48812	***
				Oil-OHW15-MLMM	1.75216e-05	4.75643	*
20	476829..516381	ss715638960	488081	Oil-OHW15-CMLM	9.43447e-06	5.02528	*
				Opposite-OHW15-MTMM	1.4e-05	4.85387	*
20	29941825..30744968	ss715637217	30546685	Protein-OHW15-CMLM	1.27988e-05	4.89283	*
20	30662956..31383115	ss715637225	30744968	Protein-OHW15-CMLM	1.27988e-05	4.89283	*
20	31554795..32384035	ss715637294	32282623	Protein-ALL-MLMM	8.85337e-16	15.0529	***
				Opposite-ALL-MTMM	1.22e-15	14.9136	***
				Protein-ALL-CMLM	1.58008e-14	13.8013	***
				Opposite-IL15-MTMM	3e-13	12.5229	***
				Protein-IL15-CMLM	1.50364e-12	11.8229	***
				Opposite-OHW14-MTMM	4.24e-12	11.3726	***
				Protein-OHW14-MLMM	1.00882e-11	10.9962	***
				Protein-OHW14-CMLM	4.06939e-11	10.3905	***
				Opposite-OHW15-MTMM	4.18e-11	10.3788	***
				Protein-OHW15-MLMM	5.25308e-11	10.2796	***
				Oil-ALL-MLMM	6.54455e-11	10.1841	***
				Protein-OHC15-CMLM	6.71945e-11	10.1727	***
				Opposite-OHC15-MTMM	8.53e-11	10.0691	***
				Protein-OHW15-CMLM	1.64566e-10	9.78366	***
				Oil-ALL-CMLM	1.92818e-10	9.71485	***
				Opposite-NC15-MTMM	5.51e-10	9.25885	***
				Oil-IL15-CMLM	1.41339e-09	8.84974	***
				Protein-NC15-CMLM	2.93239e-08	7.53278	***
				Oil-NC15-CMLM	4.41985e-08	7.35459	***
				Oil-OHW15-CMLM	1.25956e-07	6.89978	***
				Oil-OHW14-MLMM	3.07849e-07	6.51166	***
				Oil-OHW14-CMLM	4.46237e-07	6.35043	***
				Oil-OHC15-CMLM	9.81167e-07	6.00826	***
20	32282623..33121197	ss715637315d, ss715637321d	32721955, 32835139	Opposite-ALL-MTMM	1.22e-15	14.9136	***
				Protien-ALL-CMLM	1.58008e-14	13.8013	***
				Opposite-IL15-MTMM	3e-13	12.5229	***
				Protein-IL15-CMLM	1.50364e-12	11.8229	***
				Opposite-OHW14-MTMM	4.24e-12	11.3726	***
				Protein-OHW14-CMLM	4.06939e-11	10.3905	***
				Opposite-OHW15-MTMM	4.18e-11	10.3788	***
				Protein-OHC15-CMLM	6.71945e-11	10.1727	***
				Opposite-OHC15-MTMM	8.53e-11	10.0691	***
				Protein-OHW15-CMLM	1.64566e-10	9.78366	***
				Oil-ALL-CMLM	1.92818e-10	9.71485	***
				Opposite-NC15-MTMM	5.51e-10	9.25885	***
				Oil-IL15-CMLM	1.41339e-09	8.84974	***
				Protein-NC15-CMLM	2.93239e-08	7.53278	***
				Oil-NC15-CMLM	4.41985e-08	7.35459	***
				Oil-OHW15-CMLM	1.25956e-07	6.89978	***
				Oil-OHW14-CMLM	4.46237e-07	6.35043	***
				Oil-OHC15-CMLM	9.81167e-07	6.00826	***
20	32835139..33678257	ss715637329	33121197	Opposite-ALL-MTMM	1.1e-12	11.9586	***
				Protein-ALL-CMLM	3.19986e-11	10.4949	***
				Opposite-IL15-MTMM	4.81e-11	10.3179	***
				Opposite-OHW15-MTMM	6.14e-11	10.2118	***
				Protein-IL15-CMLM	4.52905e-10	9.34399	***
				Oil-ALL-CMLM	2.38401e-09	8.62269	***
				Opposite-OHW14-MTMM	2.71e-09	8.56703	***
				Protein-OHW15-CMLM	3.69912e-09	8.4319	***
				Oil-OHW15-MLMM	5.8861e-09	8.23017	***
				Oil-IL15-CMLM	1.24591e-08	7.90451	***
				Oil-OHW15-CMLM	1.41519e-08	7.84919	***
				Opposite-NC15-MTMM	2.01e-08	7.6968	***
				Opposite-OHC15-MTMM	3.71e-08	7.43063	***
				Protein-OHW14-CMLM	3.82536e-08	7.41733	***
				Protein-OHC15-CMLM	2.00848e-07	6.69713	***
				Oil-NC15-CMLM	5.42856e-07	6.26532	***
				Protein-NC15-CMLM	5.51355e-07	6.25857	***
				Oil-OHC15-CMLM	3.21268e-06	5.49313	***
				Oil-OHW14-CMLM	3.23674e-06	5.48989	***
a LD blocks were constructed based on four-gamete method. Blocks were merged if adjacent blocks were separated by < 10 kb.
b CMLM, Compressed mixed linear model; MLMM, Multi-locus mixed model; MTMM, Multi-trait mixed model
c Opposite: loci exhibiting negative pleiotropy for protein and oil
d The significant level of these two markers are identical.
*, suggestive threshold (25%); **, suggestive threshold (10%); ***, genome-wide significance threshold (5%)

[truncated: 3 more sheets: S11, S12, S13]
